# Supplementary material for: 4,4′,6,6′-Tetra­bromo-2,2′-[(E,E)-ethane-1,2-diylbis(nitrilo­methanylyl­idene)]di­phenol
Source: Acta Crystallogr Sect E Struct Rep Online. 2012 Jul 7;68(Pt 8):o2348. doi: 10.1107/S1600536812029832 (PMC3414283; doi:10.1107/S1600536812029832)
Supplement: Supplementary file 2 [file e-68-o2348-Isup2.hkl]

# 
# h,k,l, Fc-squared, Fo-squared, sigma(Fo-squared) and status flag 
# 
data_I
_shelx_title ' BEN in P2(1)/c' 
_shelx_refln_list_code          4 
_shelx_F_calc_maximum      270.68 
_exptl_crystal_F_000       556.00 
_reflns_d_resolution_high  0.7791 
 
loop_ 
 _symmetry_equiv_pos_as_xyz 
 'x, y, z' 
 '-x, y+1/2, -z+1/2' 
 '-x, -y, -z' 
 'x, -y-1/2, z-1/2' 
 
_cell_length_a    12.7231 
_cell_length_b    10.2909 
_cell_length_c     6.9428 
_cell_angle_alpha  90.000 
_cell_angle_beta   97.046 
_cell_angle_gamma  90.000 
 
_shelx_F_squared_multiplier     1.000 
 
loop_ 
 _refln_index_h 
 _refln_index_k 
 _refln_index_l 
 _refln_F_squared_calc 
 _refln_F_squared_meas 
 _refln_F_squared_sigma 
 _refln_observed_status 
   1   0   0     1749.53     4026.32    312.72 o 
   2   0   0      951.56     1955.98    153.86 o 
   3   0   0    25867.18    54760.35   4239.48 o 
   4   0   0       11.80       12.36     16.98 o 
   5   0   0    13526.97    25221.42   1499.60 o 
   6   0   0     1471.43     3188.34    193.90 o 
   7   0   0      264.44      703.30     50.72 o 
   8   0   0    13632.17    22702.65   1351.11 o 
   9   0   0     3747.61     6493.24    391.47 o 
  10   0   0       35.83       48.86     27.42 o 
  11   0   0     7103.15    10412.86    618.03 o 
  12   0   0     1108.64     1541.42    107.37 o 
  13   0   0     1179.87     1587.48    112.19 o 
  14   0   0      113.92      110.21    101.73 o 
  15   0   0        0.73      -36.74    103.15 o 
  16   0   0      707.18      719.90    158.25 o 
   1   1   0      659.01      538.82     15.52 o 
   2   1   0      134.18      140.43      6.58 o 
   3   1   0      134.97      164.51      9.50 o 
   4   1   0    25418.86    43514.33   1693.72 o 
   5   1   0     2612.76     4566.08    198.43 o 
   6   1   0      354.79      648.49     33.95 o 
   7   1   0    12202.73    21518.89    923.66 o 
   8   1   0      170.54      284.58     22.93 o 
   9   1   0     1049.07     1700.65     89.95 o 
  10   1   0        7.39       20.15     20.19 o 
  11   1   0       39.83       51.17     22.78 o 
  12   1   0     1393.56     1969.90     94.33 o 
  13   1   0     1024.46     1562.65     79.48 o 
  14   1   0      135.58      201.81     74.91 o 
  15   1   0      772.00     1001.66    121.58 o 
  16   1   0      302.07      342.73    104.56 o 
   0   2   0      820.68      782.08     37.04 o 
   1   2   0      567.35      523.65     17.90 o 
   2   2   0      886.65      727.55     24.81 o 
   3   2   0     2074.65     1872.06     62.45 o 
   4   2   0        1.48       -4.75      5.76 o 
   5   2   0      736.53     1030.22     41.52 o 
   6   2   0       70.12       85.52      9.60 o 
   7   2   0        8.08       17.82     10.89 o 
   8   2   0      498.18      673.92     41.48 o 
   9   2   0      260.30      295.27     27.06 o 
  10   2   0       70.95      106.52     19.60 o 
  11   2   0      172.27      182.02     22.99 o 
  12   2   0        0.58       41.04     25.16 o 
  13   2   0       18.75       23.60     31.33 o 
  14   2   0        3.72      -76.97    100.32 o 
  15   2   0        0.94      107.66     78.04 o 
   1   3   0     1356.70     1255.86     38.95 o 
   2   3   0     2491.68     2211.25     66.20 o 
   3   3   0       45.35       48.28      6.67 o 
   4   3   0     4976.59     4271.85    154.61 o 
   5   3   0     1225.71     1183.29     45.32 o 
   6   3   0      217.06      243.25     15.27 o 
   7   3   0     2870.32     3268.00    127.03 o 
   8   3   0      131.33      135.17     14.73 o 
   9   3   0       85.36      108.00     17.39 o 
  10   3   0       32.30       12.35     17.02 o 
  11   3   0      402.46      513.67     43.89 o 
  12   3   0      441.94      545.21     47.60 o 
  13   3   0      384.27      438.89     59.43 o 
  14   3   0      141.16      176.62    100.32 o 
  15   3   0      304.98      339.08     87.51 o 
   0   4   0    33277.70    29701.14   1216.27 o 
   1   4   0      697.77      640.37     23.08 o 
   2   4   0      479.76      545.98     19.82 o 
   3   4   0    26559.03    23779.44    830.70 o 
   4   4   0       55.26       86.58     12.01 o 
   5   4   0     4575.47     4166.32    182.80 o 
   6   4   0       66.63       57.96     14.68 o 
   7   4   0      333.72      302.35     23.45 o 
   8   4   0    12665.15    11390.07    671.75 o 
   9   4   0     3403.42     3477.49    209.14 o 
  10   4   0      807.34      796.79     58.53 o 
  11   4   0     2889.90     3393.87    236.17 o 
  12   4   0      616.00      611.46     51.39 o 
  13   4   0      162.37      234.76     49.64 o 
  14   4   0       61.64       27.55     93.26 o 
  15   4   0       13.11       45.69    113.74 o 
   1   5   0     8973.35     8028.67    294.62 o 
   2   5   0      500.87      477.10     25.63 o 
   3   5   0       29.55       63.19     11.01 o 
   4   5   0    14133.90    12395.67    502.70 o 
   5   5   0     1653.06     1526.97     72.96 o 
   6   5   0       20.44       38.08     12.42 o 
   7   5   0     5725.13     5208.48    288.78 o 
   8   5   0      420.03      413.34     36.02 o 
   9   5   0      118.92      115.14     27.17 o 
  10   5   0       80.40       27.78     27.40 o 
  11   5   0      160.34      131.13     32.20 o 
  12   5   0     1975.97     1922.25    155.37 o 
  13   5   0      698.16      677.40     74.52 o 
  14   5   0       75.62       11.30     87.60 o 
   0   6   0     7520.25     7284.24    380.73 o 
   1   6   0        1.73       -8.68     13.47 o 
   2   6   0      150.25      124.47     20.32 o 
   3   6   0     2397.53     2172.61     82.34 o 
   4   6   0      115.40      130.60     14.81 o 
   5   6   0     2416.78     2203.99     96.26 o 
   6   6   0       55.77       63.72     16.04 o 
   7   6   0       37.47       44.22     16.63 o 
   8   6   0     2553.07     2326.82    132.82 o 
   9   6   0       41.78       38.42     28.33 o 
  10   6   0       60.01      104.61     38.24 o 
  11   6   0      381.25      386.56     55.98 o 
  12   6   0      167.61      148.72     49.72 o 
  13   6   0      248.33      190.64     54.30 o 
  14   6   0        0.12       -0.71     87.60 o 
   1   7   0      538.61      518.15     29.30 o 
   2   7   0      629.55      648.25     36.05 o 
   3   7   0      117.14      101.45     15.49 o 
   4   7   0       18.50       -6.12     15.67 o 
   5   7   0      202.52      219.53     28.13 o 
   6   7   0      424.69      380.03     28.10 o 
   7   7   0      166.51      189.84     22.20 o 
   8   7   0       49.34       21.61     28.50 o 
   9   7   0      239.51      163.37     51.55 o 
  10   7   0        3.45      -21.37     40.73 o 
  11   7   0       66.39       68.70     46.45 o 
  12   7   0        9.68       13.38     48.54 o 
  13   7   0       38.85       52.99     87.60 o 
   0   8   0    10653.78    11405.95    684.31 o 
   1   8   0      289.63      296.74     28.04 o 
   2   8   0       16.70        2.20     23.57 o 
   3   8   0     1344.40     1336.99     79.81 o 
   4   8   0        2.84        1.12     26.70 o 
   5   8   0      492.67      514.83     45.05 o 
   6   8   0      132.13       89.74     30.60 o 
   7   8   0        2.49       24.72     31.22 o 
   8   8   0     1011.33      989.84     98.40 o 
   9   8   0      408.87      327.96     55.00 o 
  10   8   0       86.19       50.77     46.64 o 
  11   8   0      824.66      827.38     88.65 o 
  12   8   0       97.97      139.81     56.33 o 
   1   9   0      488.99      539.67     38.19 o 
   2   9   0       15.73       37.84     27.03 o 
   3   9   0       63.89       30.80     27.38 o 
   4   9   0     3468.58     3584.54    198.76 o 
   5   9   0      290.06      347.03     40.40 o 
   6   9   0       49.29      -13.45     32.35 o 
   7   9   0     1980.98     1996.57    159.68 o 
   8   9   0       54.49       62.27     47.55 o 
   9   9   0      337.80      320.65     60.39 o 
  10   9   0        1.79       61.42     52.89 o 
  11   9   0        8.06       -4.24     56.07 o 
   0  10   0     2371.61     2550.45    205.40 o 
   1  10   0       40.66       23.84     31.53 o 
   2  10   0      249.30      270.01     36.56 o 
   3  10   0     1204.90     1358.70    103.16 o 
   4  10   0       21.01      -13.65     39.26 o 
   5  10   0      948.56      959.63    109.86 o 
   6  10   0       32.97       30.97     46.89 o 
   7  10   0        9.89       15.85     48.16 o 
   8  10   0      786.67      763.00    125.75 o 
   9  10   0       91.87        4.71     55.62 o 
  10  10   0       51.26       51.59     61.39 o 
   1  11   0      392.62      437.44     99.26 o 
   2  11   0      202.00      155.41     57.07 o 
   3  11   0       16.86       20.39     44.99 o 
   4  11   0      219.97      222.21     61.95 o 
   5  11   0       10.89       24.46     55.60 o 
   6  11   0      156.98      124.36     58.04 o 
   7  11   0       23.70       66.49     56.16 o 
   8  11   0        5.38       49.72     60.68 o 
   0  12   0       83.77       57.93     83.36 o 
   1  12   0       31.81       14.33     57.44 o 
   2  12   0      104.77       58.78     59.64 o 
   3  12   0      128.10      221.83     89.72 o 
   4  12   0        9.29       95.37     83.36 o 
   5  12   0        0.30       72.77     82.66 o 
   6  12   0       16.32      -43.80     82.66 o 
   1  13   0      134.25      148.64     70.85 o 
   2  13   0       30.53      -47.34     64.52 o 
 -16   1   1       46.98       10.30    101.73 o 
 -15   1   1      587.10      683.45     97.35 o 
 -14   1   1      582.84      650.46     89.85 o 
 -13   1   1        1.05       64.13     45.04 o 
 -12   1   1      128.90      151.23     23.10 o 
 -11   1   1      861.61     1019.68     52.52 o 
 -10   1   1      796.18      989.90     49.49 o 
  -9   1   1      257.36      346.61     28.18 o 
  -8   1   1      277.36      420.98     27.22 o 
  -7   1   1     5039.00     7321.62    313.38 o 
  -6   1   1     7372.15    10013.17    463.07 o 
  -5   1   1       12.73       10.23      6.86 o 
  -4   1   1     3296.55     3788.01    157.33 o 
  -3   1   1     6507.60     7778.00    360.34 o 
  -2   1   1     7840.69     7678.63    236.73 o 
  -1   1   1     1042.94      982.94     32.01 o 
   0   1   1     3079.97     2924.02    110.21 o 
   1   1   1      596.27      533.86     20.47 o 
   2   1   1    15346.30    16772.24    761.94 o 
   3   1   1        1.53       11.80      6.77 o 
   4   1   1     4432.12     5008.25    475.75 o 
   5   1   1     9906.15    12762.29   1189.55 o 
   6   1   1      755.26     1225.41    114.77 o 
   7   1   1        0.68        4.24     15.87 o 
   8   1   1      839.74     1190.50     83.37 o 
   9   1   1      436.98      477.70     34.91 o 
  10   1   1     2516.87     3560.73    185.52 o 
  11   1   1        2.79       14.62     25.18 o 
  12   1   1      658.16      791.83     50.66 o 
  13   1   1     1549.48     2020.80    116.18 o 
  14   1   1      293.90      290.81     42.98 o 
  15   1   1       18.75      -55.86     80.42 o 
 -16   2   1       63.28      116.21    108.80 o 
 -15   2   1       92.31      121.82     72.18 o 
 -14   2   1      576.28      733.50     95.00 o 
 -13   2   1      329.65      437.20     58.29 o 
 -12   2   1       12.71       13.27     21.90 o 
 -11   2   1     3297.68     4041.13    215.42 o 
 -10   2   1     4116.20     5441.74    283.16 o 
  -9   2   1       13.12       36.43     25.47 o 
  -8   2   1     2535.31     3228.68    165.61 o 
  -7   2   1     8209.83    11411.42    624.98 o 
  -6   2   1     2100.07     2774.98    140.94 o 
  -5   2   1     1482.70     1890.13    111.02 o 
  -4   2   1     1765.03     1641.04     79.40 o 
  -3   2   1    17227.10    18111.35    659.82 o 
  -2   2   1    32157.86    30975.72   1079.18 o 
  -1   2   1     1277.47     1236.54     46.84 o 
   0   2   1    13537.19    12194.86    355.31 o 
   1   2   1    36032.43    33460.68    990.40 o 
   2   2   1      232.11      172.89      8.21 o 
   3   2   1     2089.29     1736.24     76.13 o 
   4   2   1     4294.04     4176.22    178.13 o 
   5   2   1     6420.32     8315.98    409.89 o 
   6   2   1    16618.93    22034.04   1044.04 o 
   7   2   1      223.85      296.56     19.32 o 
   8   2   1     3200.39     4517.13    175.70 o 
   9   2   1     9181.54    13125.76    512.79 o 
  10   2   1      365.41      439.83     30.04 o 
  11   2   1        6.81       13.63     21.15 o 
  12   2   1      917.39     1048.54     56.97 o 
  13   2   1       47.71       73.39     32.05 o 
  14   2   1      993.63     1309.16    196.67 o 
  15   2   1       33.87        0.00    111.62 o 
 -15   3   1      880.76      948.40    112.25 o 
 -14   3   1      775.38      796.77     97.66 o 
 -13   3   1        5.44       -6.45     44.79 o 
 -12   3   1     1054.73     1123.70     73.70 o 
 -11   3   1      518.59      587.36     64.32 o 
 -10   3   1     1885.12     2058.09    149.17 o 
  -9   3   1     1256.74     1282.08     86.50 o 
  -8   3   1      447.37      420.51     37.10 o 
  -7   3   1     7255.82     7573.04    287.37 o 
  -6   3   1     7938.38     7942.17    333.03 o 
  -5   3   1      107.25      123.67     12.94 o 
  -4   3   1     2773.49     2592.87     88.57 o 
  -3   3   1    14324.69    13022.88    454.08 o 
  -2   3   1      496.97      460.55     19.71 o 
  -1   3   1     2331.32     2082.10     67.70 o 
   0   3   1     3892.13     3460.59    107.40 o 
   1   3   1    15160.22    13735.83    400.69 o 
   2   3   1    14221.04    12817.12    374.54 o 
   3   3   1        0.45        1.94      6.06 o 
   4   3   1     2183.19     2105.90     77.85 o 
   5   3   1    16006.91    16514.71    775.87 o 
   6   3   1       13.37       13.74     11.04 o 
   7   3   1      333.87      357.94     20.52 o 
   8   3   1     3666.16     3926.87    177.15 o 
   9   3   1      173.70      139.37     18.87 o 
  10   3   1     3315.53     4124.60    171.55 o 
  11   3   1      335.42      370.50     31.01 o 
  12   3   1      493.83      568.01     67.04 o 
  13   3   1     2730.89     3133.03    236.91 o 
  14   3   1      229.13      237.88     45.67 o 
  15   3   1       23.01      161.08    114.45 o 
 -15   4   1       37.84       17.62     67.73 o 
 -14   4   1       59.11      198.35     68.24 o 
 -13   4   1       12.19       14.17     57.35 o 
 -12   4   1       86.22      142.46     30.13 o 
 -11   4   1      276.64      276.27     33.90 o 
 -10   4   1      506.69      444.11     38.92 o 
  -9   4   1       80.32       74.87     28.56 o 
  -8   4   1      425.00      378.38     32.67 o 
  -7   4   1      915.66      915.55     47.31 o 
  -6   4   1      378.10      369.08     24.52 o 
  -5   4   1      157.87      143.30     12.54 o 
  -4   4   1      599.93      617.81     26.53 o 
  -3   4   1     1256.29     1197.51     43.99 o 
  -2   4   1     3108.71     2926.12    105.64 o 
  -1   4   1      649.04      625.28     25.40 o 
   0   4   1      306.51      312.89     18.25 o 
   1   4   1     4240.83     4065.54    139.40 o 
   2   4   1      396.23      370.06     27.14 o 
   3   4   1      253.50      215.78     12.03 o 
   4   4   1      917.75      862.94     32.96 o 
   5   4   1      348.84      318.33     18.96 o 
   6   4   1     1952.02     2047.52     82.07 o 
   7   4   1        6.46       19.70     13.98 o 
   8   4   1       38.62       49.09     18.85 o 
   9   4   1     1329.47     1257.46     63.94 o 
  10   4   1       27.24       47.05     21.76 o 
  11   4   1       99.69       92.32     33.43 o 
  12   4   1      133.34       77.67     55.13 o 
  13   4   1        7.28        5.00     46.87 o 
  14   4   1      202.99      208.05    124.69 o 
  15   4   1        1.13       20.49    106.68 o 
 -15   5   1       82.32      121.77     71.66 o 
 -14   5   1      128.30      196.25     87.60 o 
 -13   5   1       50.15      109.20    143.06 o 
 -12   5   1       91.33       59.90     36.74 o 
 -11   5   1        0.19       16.40     29.59 o 
 -10   5   1      206.62      184.83     31.69 o 
  -9   5   1      516.78      450.19     39.64 o 
  -8   5   1       24.85       54.59     23.92 o 
  -7   5   1      659.06      597.39     43.42 o 
  -6   5   1      546.62      524.51     28.61 o 
  -5   5   1      330.35      309.29     19.94 o 
  -4   5   1       98.39       87.30     13.57 o 
  -3   5   1      378.46      396.22     22.19 o 
  -2   5   1      293.44      343.97     21.46 o 
  -1   5   1       82.89       77.46     11.53 o 
   0   5   1       29.25       22.35      8.39 o 
   1   5   1     2288.82     2340.58     78.22 o 
   2   5   1      194.18      158.62     13.83 o 
   3   5   1      350.05      317.60     21.02 o 
   4   5   1      606.03      531.17     24.74 o 
   5   5   1      825.39      855.95     36.79 o 
   6   5   1       58.44       72.28     14.66 o 
   7   5   1       60.02       72.41     16.33 o 
   8   5   1      474.10      423.70     39.69 o 
   9   5   1        2.33        4.13     19.87 o 
  10   5   1      113.59      115.83     23.79 o 
  11   5   1      197.83      165.84     41.12 o 
  12   5   1      229.64      204.31     53.31 o 
  13   5   1      288.33      216.81     56.96 o 
  14   5   1       62.77       84.73     83.36 o 
 -14   6   1      170.99      339.84    221.83 o 
 -13   6   1      150.55       -9.18     79.13 o 
 -12   6   1        6.11      -26.85     72.77 o 
 -11   6   1      690.59      657.02     69.94 o 
 -10   6   1     1362.24     1309.12     92.19 o 
  -9   6   1       96.15      100.93     29.95 o 
  -8   6   1     1026.18      947.18     63.36 o 
  -7   6   1     1739.95     1698.13     82.31 o 
  -6   6   1      380.69      304.54     23.05 o 
  -5   6   1      379.38      393.39     23.99 o 
  -4   6   1       88.83       65.04     18.20 o 
  -3   6   1     4607.58     4256.46    169.79 o 
  -2   6   1     7272.03     6723.24    247.16 o 
  -1   6   1      199.08      219.09     16.95 o 
   0   6   1     2803.34     2529.03     84.92 o 
   1   6   1     8171.45     7753.41    261.09 o 
   2   6   1        0.54        6.68     12.09 o 
   3   6   1      178.23      137.20     15.34 o 
   4   6   1      619.19      570.81     27.40 o 
   5   6   1     1695.49     1598.96     67.56 o 
   6   6   1     4127.57     3985.58    166.11 o 
   7   6   1      387.24      371.34     35.89 o 
   8   6   1     1442.10     1432.04     88.83 o 
   9   6   1     2488.10     2411.89    137.47 o 
  10   6   1       29.82       -0.57     31.92 o 
  11   6   1        8.00      -43.80     43.80 o 
  12   6   1      266.22      227.54     71.71 o 
  13   6   1       16.75       60.28     51.85 o 
  14   6   1      247.33      245.15    105.97 o 
 -13   7   1        2.01       76.30     86.19 o 
 -12   7   1      174.59       86.19     79.83 o 
 -11   7   1      505.04      462.58    139.88 o 
 -10   7   1      581.23      545.63     57.78 o 
  -9   7   1      195.04      147.94     35.59 o 
  -8   7   1        3.55       22.76     36.61 o 
  -7   7   1     2507.01     2314.54    168.25 o 
  -6   7   1     3943.10     3500.13    157.70 o 
  -5   7   1       67.96       48.75     18.80 o 
  -4   7   1     1600.77     1445.45     65.78 o 
  -3   7   1     4372.67     4052.18    191.69 o 
  -2   7   1     1760.86     1589.14     77.46 o 
  -1   7   1      474.58      457.79     27.48 o 
   0   7   1     1366.43     1339.28     58.14 o 
   1   7   1     1377.78     1304.17     60.27 o 
   2   7   1     7066.52     6830.01    325.70 o 
   3   7   1       39.91        5.10     27.54 o 
   4   7   1     1384.17     1331.49     72.97 o 
   5   7   1     5968.51     5309.20    255.32 o 
   6   7   1       12.31       -0.88     24.44 o 
   7   7   1       35.79       35.33     27.54 o 
   8   7   1      780.26      691.87     52.82 o 
   9   7   1      219.75      261.52     38.36 o 
  10   7   1     1635.88     1413.42    186.61 o 
  11   7   1        0.45      -10.29     45.66 o 
  12   7   1      265.18      224.41     58.43 o 
  13   7   1     1111.94     1086.55    106.72 o 
 -12   8   1       41.10      109.50     86.19 o 
 -11   8   1      424.41      390.80     68.43 o 
 -10   8   1      351.42      320.00     96.79 o 
  -9   8   1      164.13      123.87     43.32 o 
  -8   8   1      280.40      276.89     41.30 o 
  -7   8   1     1028.22     1079.49     94.53 o 
  -6   8   1      429.01      444.46     44.75 o 
  -5   8   1      112.28      111.45     27.51 o 
  -4   8   1      748.05      736.99     48.80 o 
  -3   8   1      697.73      858.81     54.19 o 
  -2   8   1     2631.73     2590.43    119.17 o 
  -1   8   1      237.53      235.91     27.47 o 
   0   8   1      448.93      454.28     37.00 o 
   1   8   1     2937.49     3025.33    127.14 o 
   2   8   1      488.03      437.92     49.02 o 
   3   8   1      305.58      272.36     30.91 o 
   4   8   1      790.16      854.96     57.59 o 
   5   8   1      332.52      363.05     39.99 o 
   6   8   1     1820.02     1855.91    109.39 o 
   7   8   1       76.91       77.90     31.38 o 
   8   8   1       12.51       18.92     36.03 o 
   9   8   1     1202.38     1152.62    102.33 o 
  10   8   1        0.52       -5.06     46.32 o 
  11   8   1       77.27       40.61     51.26 o 
  12   8   1      154.96      110.68     57.84 o 
 -11   9   1        6.50       33.05     58.20 o 
 -10   9   1       15.79       -5.59     55.62 o 
  -9   9   1        0.37       22.69     92.20 o 
  -8   9   1      322.78      234.84     57.44 o 
  -7   9   1        0.20       -3.85     40.79 o 
  -6   9   1        1.56       -2.23     35.06 o 
  -5   9   1      288.91      266.17     38.63 o 
  -4   9   1        0.98       13.48     28.70 o 
  -3   9   1      161.65      133.23     30.39 o 
  -2   9   1        8.92      -19.15     26.97 o 
  -1   9   1       13.15       34.41     27.70 o 
   0   9   1      194.28      134.92     27.00 o 
   1   9   1       63.75       55.89     25.04 o 
   2   9   1       59.77       45.28     28.83 o 
   3   9   1      243.48      244.91     35.20 o 
   4   9   1      126.45      152.45     37.22 o 
   5   9   1       96.90       66.60     31.10 o 
   6   9   1      229.78      209.31     35.88 o 
   7   9   1      159.33      165.39     41.33 o 
   8   9   1       88.29       33.12     45.87 o 
   9   9   1        1.80       30.86     48.33 o 
  10   9   1       37.47      -21.55     50.98 o 
  11   9   1        1.73       24.35     57.58 o 
 -10  10   1       98.80       68.19    109.86 o 
  -9  10   1       14.41      -57.42     57.42 o 
  -8  10   1       19.26      120.21    105.62 o 
  -7  10   1      121.55       99.29     55.39 o 
  -6  10   1        0.85       41.60     53.20 o 
  -5  10   1       21.99       -1.40     35.28 o 
  -4  10   1       10.08       20.49     34.51 o 
  -3  10   1      177.12      148.80     35.24 o 
  -2  10   1      527.13      615.31     58.57 o 
  -1  10   1      426.82      463.75     48.38 o 
   0  10   1      611.26      659.48     68.92 o 
   1  10   1      310.66      349.47     38.25 o 
   2  10   1        0.15       -1.85     36.31 o 
   3  10   1        0.60       17.52     33.09 o 
   4  10   1        0.16      -37.73     37.73 o 
   5  10   1      284.63      253.58     52.45 o 
   6  10   1      209.13      266.56     54.42 o 
   7  10   1       22.59      -14.98     46.33 o 
   8  10   1      173.28      232.65     58.79 o 
   9  10   1      182.65      217.96     60.94 o 
  10  10   1       62.58        6.15     58.07 o 
  -9  11   1      109.62      -17.66     93.26 o 
  -8  11   1        7.15        3.17     64.19 o 
  -7  11   1      405.17      335.89    111.27 o 
  -6  11   1      473.51      499.61    173.09 o 
  -5  11   1        9.42      -56.61     56.61 o 
  -4  11   1      161.53      222.20     51.95 o 
  -3  11   1      485.71      663.15     88.81 o 
  -2  11   1       67.74       69.32     48.12 o 
  -1  11   1       61.39       32.80     47.42 o 
   0  11   1      122.32      156.94     50.58 o 
   1  11   1      396.85      435.61     69.99 o 
   2  11   1      606.76      565.18    101.03 o 
   3  11   1        0.05        4.95     65.00 o 
   4  11   1      134.03       80.54     69.23 o 
   5  11   1      835.29      852.72    127.17 o 
   6  11   1        0.57      -63.58     67.82 o 
   7  11   1        0.07      -69.23     69.23 o 
   8  11   1      202.43      206.29     90.43 o 
  -6  12   1       71.70       82.66     75.95 o 
  -5  12   1       29.27       31.57     67.49 o 
  -4  12   1      106.89      136.80     55.23 o 
  -3  12   1      223.06      276.54     60.52 o 
  -2  12   1      479.36      653.62     89.42 o 
  -1  12   1      115.29       98.25    131.41 o 
   0  12   1       50.99       61.74     81.25 o 
   1  12   1      670.33      661.97    118.69 o 
   2  12   1       65.01      118.69     79.13 o 
   3  12   1       33.12       46.63     75.59 o 
   4  12   1      161.55      250.80     88.31 o 
   5  12   1       73.21      115.86     83.36 o 
   6  12   1      355.62      592.74    116.57 o 
  -2  13   1      101.50      170.65     71.42 o 
  -1  13   1       14.33      -64.64     64.64 o 
   0  13   1      123.90       77.01     93.96 o 
   1  13   1        1.52      141.30     90.43 o 
   2  13   1      150.19      300.25     98.20 o 
 -16   0   2      222.64      184.39    103.15 o 
 -15   0   2        7.92      -71.35     88.31 o 
 -14   0   2       24.36       51.57     84.78 o 
 -13   0   2     2764.45     2804.02    327.81 o 
 -12   0   2      840.00     1003.91    144.12 o 
 -11   0   2       58.67       68.53     63.58 o 
 -10   0   2     5315.38     5782.53    631.59 o 
  -9   0   2      330.24      286.83     64.29 o 
  -8   0   2     1540.76     1764.30    281.89 o 
  -7   0   2     3291.51     3422.72    192.00 o 
  -6   0   2      170.51      193.96     20.56 o 
  -5   0   2     7764.99     7844.96    431.34 o 
  -4   0   2     6615.29     6853.66    309.88 o 
  -3   0   2     3747.81     3837.24    250.43 o 
  -2   0   2    53353.21    50132.84   2384.56 o 
  -1   0   2    73267.30    70478.10   5319.52 o 
   0   0   2     9689.57     9255.88    698.88 o 
   1   0   2     7127.09     4957.36    532.69 o 
   3   0   2    12337.08    10167.65   1115.53 o 
   4   0   2     9819.35     9573.18    741.84 o 
   5   0   2      333.62      365.25     26.69 o 
   6   0   2     5014.88     4400.85    266.28 o 
   7   0   2    11707.90    12079.86    720.92 o 
   8   0   2       12.60      -16.15     21.63 o 
   9   0   2     2074.21     2094.26    205.88 o 
  10   0   2     5284.16     6349.26    384.63 o 
  11   0   2     1155.98     1340.50    156.95 o 
  12   0   2      815.20      759.06     99.98 o 
  13   0   2       61.52       43.37     54.40 o 
  14   0   2     1132.00     1090.10    129.99 o 
  15   0   2     1160.23      940.32    120.81 o 
 -16   1   2       86.13      171.37     71.85 o 
 -15   1   2      159.03       27.38     64.66 o 
 -14   1   2      573.82      458.32     75.41 o 
 -13   1   2        6.74       17.82     41.68 o 
 -12   1   2       70.64      122.53     40.33 o 
 -11   1   2       11.77        7.27     34.07 o 
 -10   1   2        0.50       33.84     30.14 o 
  -9   1   2     2868.95     3088.50    138.61 o 
  -8   1   2     2650.29     2977.73    126.25 o 
  -7   1   2       97.45       82.64     12.77 o 
  -6   1   2     9097.57     8606.79    358.37 o 
  -5   1   2     2261.68     2247.16     94.12 o 
  -4   1   2      762.34      765.42     34.39 o 
  -3   1   2     1175.47     1036.92     33.84 o 
  -2   1   2     2002.29     2053.56     72.31 o 
  -1   1   2     3749.54     3568.09    125.90 o 
   0   1   2      420.03      371.20     18.68 o 
   1   1   2       38.80       41.68      8.67 o 
   2   1   2     9467.27     9173.69    650.93 o 
   3   1   2    10423.65    10482.85    621.89 o 
   4   1   2      470.47      515.86     49.68 o 
   5   1   2     5490.67     5022.78    216.16 o 
   6   1   2     3779.92     3595.28    192.16 o 
   7   1   2     3185.38     3224.00    180.59 o 
   8   1   2      416.22      456.36     30.92 o 
   9   1   2       44.76       51.23     18.79 o 
  10   1   2     1765.69     1919.45     91.18 o 
  11   1   2     1787.04     2287.65    135.78 o 
  12   1   2      273.75      244.79     35.20 o 
  13   1   2      455.48      471.05    105.49 o 
  14   1   2      823.89      781.51     81.73 o 
  15   1   2        3.82       -7.04     42.44 o 
 -15   2   2        0.70      -35.25     62.16 o 
 -14   2   2        1.43      -11.28     45.71 o 
 -13   2   2       17.33       34.84     42.27 o 
 -12   2   2        2.97       64.86     39.14 o 
 -11   2   2        0.18      -22.60     34.39 o 
 -10   2   2      497.01      463.72     36.32 o 
  -9   2   2        1.23       -2.94     22.83 o 
  -8   2   2       54.23       20.38     12.85 o 
  -7   2   2        2.30       -8.60      8.60 o 
  -6   2   2      272.39      259.23     13.18 o 
  -5   2   2     1020.81      962.06     42.66 o 
  -4   2   2        9.00       10.56      5.42 o 
  -3   2   2      207.96      227.47     13.45 o 
  -2   2   2      633.21      639.38     25.05 o 
  -1   2   2      394.50      398.26     17.71 o 
   0   2   2        4.36       -3.70      4.86 o 
   1   2   2       10.62        1.75      6.07 o 
   2   2   2      859.24      838.72     39.58 o 
   3   2   2     1140.62     1147.06     46.82 o 
   4   2   2       48.62       39.56      9.47 o 
   5   2   2       31.12       29.57     11.31 o 
   6   2   2      204.66      179.74     15.89 o 
   7   2   2      480.86      448.15     24.96 o 
   8   2   2       26.40       49.29     16.46 o 
   9   2   2        2.79      -13.77     17.24 o 
  10   2   2      148.88      117.20     20.85 o 
  11   2   2       90.95       99.41     26.58 o 
  12   2   2       10.84       13.64     25.97 o 
  13   2   2        1.40       29.02     34.66 o 
  14   2   2        7.47      -32.99     40.90 o 
  15   2   2       55.32        3.33     43.65 o 
 -15   3   2       84.60      118.88     95.73 o 
 -14   3   2      115.93      110.06     48.71 o 
 -13   3   2       36.79       44.29     43.36 o 
 -12   3   2       44.43       44.28     39.51 o 
 -11   3   2      112.57      139.10     38.00 o 
 -10   3   2      267.26      258.83     29.96 o 
  -9   3   2      955.67      888.33     56.08 o 
  -8   3   2      832.94      772.68     45.34 o 
  -7   3   2      106.41       98.82     12.29 o 
  -6   3   2     2543.61     2455.34    105.74 o 
  -5   3   2      149.27      137.88      9.96 o 
  -4   3   2       73.58       74.89      7.76 o 
  -3   3   2     1676.97     1650.68     58.52 o 
  -2   3   2      158.80      162.78     10.34 o 
  -1   3   2      776.53      722.99     26.02 o 
   0   3   2     1902.42     1874.06     60.62 o 
   1   3   2     1377.36     1386.85     52.18 o 
   2   3   2     1835.22     1592.02     63.58 o 
   3   3   2     2799.63     2695.18    104.41 o 
   4   3   2        2.23       13.52      9.91 o 
   5   3   2     1259.06     1200.57     51.79 o 
   6   3   2      437.39      400.49     23.61 o 
   7   3   2      368.06      335.02     23.44 o 
   8   3   2      151.35      133.74     18.75 o 
   9   3   2      159.68      147.47     22.31 o 
  10   3   2     1217.16     1278.23     58.60 o 
  11   3   2      537.98      509.00     42.76 o 
  12   3   2      281.66      282.91     48.35 o 
  13   3   2      282.51      218.05     49.54 o 
  14   3   2      294.23      353.16     63.76 o 
 -15   4   2       11.12       58.52     67.01 o 
 -14   4   2       15.00       -4.65     59.05 o 
 -13   4   2     1574.09     1383.01    123.62 o 
 -12   4   2       50.15      102.53     42.91 o 
 -11   4   2      195.48      236.65     43.91 o 
 -10   4   2     5205.75     4380.12    241.28 o 
  -9   4   2      885.03      884.13     89.63 o 
  -8   4   2      163.21      151.49     25.64 o 
  -7   4   2      343.81      289.71     21.59 o 
  -6   4   2      505.92      531.84     26.69 o 
  -5   4   2     6320.44     5740.71    186.69 o 
  -4   4   2     8427.74     8326.65    269.84 o 
  -3   4   2        1.45        2.85      8.48 o 
  -2   4   2    10798.61    10213.00    412.86 o 
  -1   4   2     7683.24     7191.64    290.96 o 
   0   4   2     1909.71     1691.37     64.54 o 
   1   4   2     7973.52     7769.32    254.83 o 
   2   4   2     4415.27     4571.22    157.91 o 
   3   4   2     8508.03     8289.87    272.36 o 
   4   4   2     1427.86     1307.53     52.59 o 
   5   4   2      273.67      261.93     17.78 o 
   6   4   2     6515.06     6222.06    253.22 o 
   7   4   2    12394.80    12046.71    484.40 o 
   8   4   2        7.31       -7.10     17.64 o 
   9   4   2       31.56       27.79     21.67 o 
  10   4   2     2382.90     2463.23    127.62 o 
  11   4   2      475.19      446.07     60.43 o 
  12   4   2      107.26       85.05     61.55 o 
  13   4   2        2.77      129.45     53.21 o 
  14   4   2      277.53      343.08    157.19 o 
 -14   5   2      554.62      503.79     82.17 o 
 -13   5   2      123.72      130.12     48.22 o 
 -12   5   2       11.73       -7.02     42.15 o 
 -11   5   2       13.62       42.15     33.88 o 
 -10   5   2      207.88      195.36     38.05 o 
  -9   5   2     2350.57     1922.40    111.56 o 
  -8   5   2      810.71      752.27     82.25 o 
  -7   5   2        0.34       32.87     20.83 o 
  -6   5   2     6354.88     5387.43    202.50 o 
  -5   5   2      804.12      704.57     37.76 o 
  -4   5   2     1173.59     1073.58     53.39 o 
  -3   5   2     3292.97     3009.69    115.61 o 
  -2   5   2      459.11      490.36     26.98 o 
  -1   5   2     5591.92     5233.27    211.92 o 
   0   5   2     3350.39     3290.55    135.06 o 
   1   5   2       41.01       53.83     14.33 o 
   2   5   2     4951.29     4387.14    138.45 o 
   3   5   2     6564.23     5972.24    196.53 o 
   4   5   2      476.77      410.98     19.83 o 
   5   5   2     1537.15     1457.52     61.75 o 
   6   5   2     1706.91     1497.29     64.42 o 
   7   5   2     1252.10     1218.04     55.35 o 
   8   5   2       14.75        7.21     18.93 o 
   9   5   2        1.49      -27.88     27.88 o 
  10   5   2     2311.89     2221.10    135.21 o 
  11   5   2     2012.89     1956.23    161.20 o 
  12   5   2       97.79        4.51     59.22 o 
  13   5   2      451.81      363.47    135.29 o 
  14   5   2      645.73      660.04    138.82 o 
 -14   6   2        0.02      -10.60     84.78 o 
 -13   6   2      286.38      248.68     88.31 o 
 -12   6   2       10.52       73.27     45.74 o 
 -11   6   2       20.79       61.56     43.48 o 
 -10   6   2      409.50      424.38     39.78 o 
  -9   6   2      315.07      303.50     33.88 o 
  -8   6   2      373.50      325.64     40.05 o 
  -7   6   2      465.64      328.12     29.01 o 
  -6   6   2      158.29      143.90     15.68 o 
  -5   6   2     1307.33     1189.35     65.36 o 
  -4   6   2      228.62      227.61     25.40 o 
  -3   6   2      193.89      187.13     21.81 o 
  -2   6   2     2445.25     2466.86    110.00 o 
  -1   6   2     1452.19     1485.01     84.43 o 
   0   6   2     1108.40     1073.27     54.16 o 
   1   6   2      578.98      564.07     29.89 o 
   2   6   2      855.30      840.25     38.35 o 
   3   6   2     1274.93     1101.01     55.39 o 
   4   6   2      732.88      742.91     40.32 o 
   5   6   2      470.15      437.72     26.04 o 
   6   6   2     1263.42     1196.60     53.19 o 
   7   6   2     1290.56     1296.06     62.82 o 
   8   6   2      199.28      206.75     25.42 o 
   9   6   2       60.59       18.61     24.31 o 
  10   6   2      360.88      305.99     74.24 o 
  11   6   2      106.70       69.57     43.53 o 
  12   6   2      215.97      316.74     74.18 o 
  13   6   2       43.69       14.59     56.90 o 
 -13   7   2        5.65       -0.71     81.25 o 
 -12   7   2        9.34       89.02     79.83 o 
 -11   7   2      141.27      220.80    132.11 o 
 -10   7   2       31.10       80.09     42.88 o 
  -9   7   2        6.94        9.26     34.03 o 
  -8   7   2      273.83      249.00     38.22 o 
  -7   7   2      150.28      160.96     35.62 o 
  -6   7   2       55.03       72.36     16.08 o 
  -5   7   2        2.17       -7.45     22.58 o 
  -4   7   2      223.04      213.25     28.52 o 
  -3   7   2        2.49       -5.95     22.55 o 
  -2   7   2      892.59      900.73     53.08 o 
  -1   7   2       89.19       70.05     22.21 o 
   0   7   2        1.70      -12.06     19.66 o 
   1   7   2      688.35      730.06     44.71 o 
   2   7   2        3.31      -10.68     15.69 o 
   3   7   2       74.68       56.77     18.32 o 
   4   7   2      171.75      156.39     22.13 o 
   5   7   2      308.69      261.59     25.97 o 
   6   7   2        4.85      -35.58     40.98 o 
   7   7   2        5.33      -25.03     26.89 o 
   8   7   2      144.39      103.73     36.85 o 
   9   7   2      192.42      206.02     42.21 o 
  10   7   2       24.75      -44.08     44.08 o 
  11   7   2        0.29       13.92     48.44 o 
  12   7   2      137.99      101.94     56.98 o 
 -12   8   2      151.35       57.22     84.07 o 
 -11   8   2       32.55      -67.12     76.30 o 
 -10   8   2      449.36      358.28     55.87 o 
  -9   8   2       18.91       66.94     44.62 o 
  -8   8   2       90.96      100.45     39.72 o 
  -7   8   2      172.01      137.81     53.45 o 
  -6   8   2        2.29       15.07     28.80 o 
  -5   8   2      544.00      574.88     48.73 o 
  -4   8   2      539.39      541.38     66.29 o 
  -3   8   2       30.99       43.08     26.85 o 
  -2   8   2     3056.24     3328.74    161.84 o 
  -1   8   2     3660.83     3999.57    191.77 o 
   0   8   2      202.12      237.35     38.78 o 
   1   8   2      519.05      433.30     36.24 o 
   2   8   2       50.58       27.32     25.10 o 
   3   8   2      651.57      693.94     44.65 o 
   4   8   2      542.33      561.35     51.83 o 
   5   8   2      151.25      119.47     33.77 o 
   6   8   2      498.23      622.96     48.90 o 
   7   8   2      870.72      913.25     62.43 o 
   8   8   2       59.23        0.72     36.25 o 
   9   8   2      398.48      376.22     50.89 o 
  10   8   2      496.05      577.44     72.81 o 
  11   8   2      116.94      118.40     56.22 o 
 -11   9   2       16.01      -45.92     84.78 o 
 -10   9   2        3.04        1.34     59.62 o 
  -9   9   2      641.42      473.65     75.68 o 
  -8   9   2      423.15      372.34    107.03 o 
  -7   9   2       18.65       55.87     44.76 o 
  -6   9   2     1322.44     1365.62    116.99 o 
  -5   9   2      442.16      482.24     44.05 o 
  -4   9   2      168.73      239.42     35.99 o 
  -3   9   2      123.36      120.69     32.60 o 
  -2   9   2       39.16      -11.84     28.77 o 
  -1   9   2      779.16      875.34     64.05 o 
   0   9   2       48.69       56.24     32.30 o 
   1   9   2        2.60        1.97     29.95 o 
   2   9   2     1827.17     1993.38    134.97 o 
   3   9   2     1218.32     1359.02     97.15 o 
   4   9   2       63.35       65.36     29.26 o 
   5   9   2      900.21      854.94     60.12 o 
   6   9   2      676.40      692.94     60.67 o 
   7   9   2      641.27      706.49     63.74 o 
   8   9   2      123.56      150.99     49.39 o 
   9   9   2        2.33      -47.55     47.55 o 
  10   9   2      380.09      320.93     63.94 o 
 -10  10   2      344.75      231.73     98.91 o 
  -9  10   2       36.87       78.75     64.52 o 
  -8  10   2      109.64      132.13     69.59 o 
  -7  10   2      105.66       47.44     61.07 o 
  -6  10   2      139.32      173.01     41.66 o 
  -5  10   2      784.24      933.02    130.96 o 
  -4  10   2       41.24       50.03     36.42 o 
  -3  10   2      145.62      159.75     36.70 o 
  -2  10   2     1008.05     1317.36    126.91 o 
  -1  10   2      588.26      724.88     60.82 o 
   0  10   2      233.60      233.44     40.22 o 
   1  10   2       92.50      117.94     36.32 o 
   2  10   2      506.27      617.54     60.60 o 
   3  10   2      794.38      947.93    162.14 o 
   4  10   2      165.30      192.90     55.81 o 
   5  10   2       88.15      104.36     49.23 o 
   6  10   2      397.08      373.73     81.95 o 
   7  10   2      468.12      464.86     91.84 o 
   8  10   2       67.05       67.12     70.65 o 
   9  10   2       29.11      -40.98     72.77 o 
  -8  11   2       20.46       22.62    119.75 o 
  -7  11   2       58.32       46.34     69.08 o 
  -6  11   2       47.87      -51.27     51.27 o 
  -5  11   2       45.46      -45.14     45.14 o 
  -4  11   2       94.52       95.84     61.72 o 
  -3  11   2       14.01      -49.09     49.09 o 
  -2  11   2      221.57      301.19     79.23 o 
  -1  11   2      269.68      367.73     56.57 o 
   0  11   2        0.97       20.19     42.54 o 
   1  11   2      259.81      400.74    120.81 o 
   2  11   2       98.21      142.71     71.35 o 
   3  11   2       46.46       66.41     66.41 o 
   4  11   2      150.33      234.55     77.71 o 
   5  11   2        5.74      -14.13     65.70 o 
   6  11   2       71.11       67.82     73.47 o 
   7  11   2       52.43       32.50     77.71 o 
  -6  12   2        0.33       38.15    100.32 o 
  -5  12   2        9.72      -13.56     53.36 o 
  -4  12   2      155.59      149.50     58.40 o 
  -3  12   2       47.17       -1.75     78.68 o 
  -2  12   2       43.95      107.33     81.95 o 
  -1  12   2       23.61      -26.33     65.26 o 
   0  12   2        6.80       10.00     65.90 o 
   1  12   2       93.87        5.65     74.89 o 
   2  12   2        2.39      115.16     77.71 o 
   3  12   2       31.82       16.25     72.77 o 
   4  12   2        0.40      -68.53     70.65 o 
   5  12   2       91.09      156.13     82.66 o 
 -15   1   3       16.07      -58.20     58.20 o 
 -14   1   3        7.60      -10.54     55.19 o 
 -13   1   3       96.52       13.14     51.19 o 
 -12   1   3       27.20      -13.16     46.19 o 
 -11   1   3      418.37      349.83     55.69 o 
 -10   1   3       24.38       25.29     43.80 o 
  -9   1   3     1112.96     1142.11     85.36 o 
  -8   1   3     2315.61     2295.21    107.96 o 
  -7   1   3      374.76      356.60     23.46 o 
  -6   1   3        3.47       -0.31     11.33 o 
  -5   1   3     2571.34     2639.15    111.88 o 
  -4   1   3      575.09      562.28     21.13 o 
  -3   1   3     4113.79     4217.20    173.51 o 
  -2   1   3       63.11       57.12      9.76 o 
  -1   1   3       32.90       14.01      9.39 o 
   0   1   3     5244.81     4749.19    290.60 o 
   1   1   3     1193.73     1129.20     74.23 o 
   2   1   3       61.04       40.98     22.61 o 
   3   1   3     5110.37     4868.65    253.48 o 
   4   1   3      767.75      760.79     58.63 o 
   5   1   3       91.52       79.29     20.67 o 
   6   1   3       41.71       28.02     21.43 o 
   7   1   3       23.19       13.94     28.60 o 
   8   1   3     2940.45     2384.14    130.15 o 
   9   1   3      439.35      373.47     30.00 o 
  10   1   3       30.92       34.97     29.69 o 
  11   1   3     1597.85     1261.69     78.09 o 
  12   1   3      430.56      341.58     53.12 o 
  13   1   3       12.96       -5.41     43.38 o 
  14   1   3       38.44       30.45     47.43 o 
 -15   2   3      249.57      140.18     65.94 o 
 -14   2   3       21.20      -44.49     56.20 o 
 -13   2   3      263.02      124.12     54.94 o 
 -12   2   3     1192.01     1112.30    109.15 o 
 -11   2   3       56.78       50.33     43.93 o 
 -10   2   3        5.07       57.32     39.60 o 
  -9   2   3     1407.70     1412.21    126.38 o 
  -8   2   3       14.03        6.43     16.36 o 
  -7   2   3     2316.50     2373.07    137.20 o 
  -6   2   3       24.11       25.44      9.07 o 
  -5   2   3     1101.74     1046.28     36.46 o 
  -4   2   3    12221.85    11926.18    391.87 o 
  -3   2   3     2023.15     2229.85     70.98 o 
  -2   2   3      713.54      708.90     28.36 o 
  -1   2   3    10363.49    10524.67    451.58 o 
   0   2   3      944.82      906.58     96.37 o 
   1   2   3     4123.12     3689.00    226.32 o 
   2   2   3       63.79       90.28     13.45 o 
   3   2   3      340.29      391.57     22.87 o 
   4   2   3    14963.68    14002.35    615.07 o 
   5   2   3     2388.68     2373.08    132.68 o 
   6   2   3      447.14      428.28     38.44 o 
   7   2   3     6239.32     5518.26    266.28 o 
   8   2   3     1324.74     1133.97     52.25 o 
   9   2   3      243.24      200.85     23.07 o 
  10   2   3       57.61       61.81     22.14 o 
  11   2   3        4.62        3.16     24.81 o 
  12   2   3     1508.04     1393.35    112.89 o 
  13   2   3      517.06      383.82     72.06 o 
  14   2   3       81.50       22.61     45.77 o 
 -15   3   3        1.34      -61.16     61.16 o 
 -14   3   3       54.28       17.66     58.45 o 
 -13   3   3      267.64      206.51     66.06 o 
 -12   3   3      262.86      217.51     43.77 o 
 -11   3   3     1079.15      901.75     73.78 o 
 -10   3   3        9.68       -0.21     30.10 o 
  -9   3   3      332.93      288.15     30.16 o 
  -8   3   3     4533.83     3856.19    151.73 o 
  -7   3   3       47.53       50.48     13.91 o 
  -6   3   3        0.62       -8.05      8.05 o 
  -5   3   3     2647.54     2573.91     93.87 o 
  -4   3   3      125.66      142.94     11.03 o 
  -3   3   3     3151.80     3257.53    115.49 o 
  -2   3   3      135.66      145.91     10.73 o 
  -1   3   3     1023.12      963.14     43.28 o 
   0   3   3    13452.49    12382.13    464.26 o 
   1   3   3      472.61      387.53     31.28 o 
   2   3   3       47.28       40.78     11.90 o 
   3   3   3     5511.99     5244.54    232.24 o 
   4   3   3     1072.67     1029.83     52.45 o 
   5   3   3     2261.56     2214.31    102.26 o 
   6   3   3      402.43      391.03     36.28 o 
   7   3   3      170.25      146.64     21.13 o 
   8   3   3     3083.78     2854.92    130.67 o 
   9   3   3     1067.39      997.24     54.26 o 
  10   3   3      192.34      114.70     26.59 o 
  11   3   3     1774.92     1680.48    128.33 o 
  12   3   3      862.23      767.00     66.69 o 
  13   3   3        8.51      -43.77     43.77 o 
  14   3   3       78.54       76.95     48.93 o 
 -15   4   3       20.49      -87.86    156.49 o 
 -14   4   3        1.87      -51.90    107.74 o 
 -13   4   3        0.57      -52.20     52.20 o 
 -12   4   3      178.77       32.15     90.78 o 
 -11   4   3        3.21      -32.33     53.75 o 
 -10   4   3        0.02      -29.68     31.36 o 
  -9   4   3      308.17      378.61     89.41 o 
  -8   4   3        5.12       36.56     25.64 o 
  -7   4   3      228.84      214.46     20.88 o 
  -6   4   3       43.29       45.91     12.73 o 
  -5   4   3       21.69       18.03     13.46 o 
  -4   4   3     1451.89     1486.64     75.76 o 
  -3   4   3       21.15       34.37     20.83 o 
  -2   4   3      142.87      128.11     13.07 o 
  -1   4   3     1335.42     1315.30     54.60 o 
   0   4   3      107.72      115.33     17.61 o 
   1   4   3      918.32      899.65     49.96 o 
   2   4   3      149.46      150.18     17.83 o 
   3   4   3        7.31        8.16     15.41 o 
   4   4   3     1273.38     1327.20     70.24 o 
   5   4   3      227.32      180.09     18.47 o 
   6   4   3       38.31       50.91     17.06 o 
   7   4   3      577.76      545.25     33.57 o 
   8   4   3      162.01      108.11     23.31 o 
   9   4   3      321.13      310.80     32.22 o 
  10   4   3        7.99       20.75     25.01 o 
  11   4   3       15.27       16.95     33.61 o 
  12   4   3      194.18      140.61     57.95 o 
  13   4   3       65.99       57.47     96.08 o 
 -14   5   3       18.59      -61.46     82.66 o 
 -13   5   3        4.22      -75.59     75.59 o 
 -12   5   3       53.94      -77.28     97.49 o 
 -11   5   3      211.20       38.53     85.18 o 
 -10   5   3      109.19       78.49     56.63 o 
  -9   5   3       52.36       17.88     31.20 o 
  -8   5   3      340.04      319.92     32.97 o 
  -7   5   3       38.03       47.92     17.61 o 
  -6   5   3       67.92       45.41     24.52 o 
  -5   5   3        1.48        2.54     19.96 o 
  -4   5   3       33.95       34.65     17.01 o 
  -3   5   3       36.11        5.16     19.31 o 
  -2   5   3       53.32       52.62     19.48 o 
  -1   5   3      755.11      822.16     87.29 o 
   0   5   3     1023.16     1090.14     54.26 o 
   1   5   3       11.32       49.75     30.89 o 
   2   5   3      371.09      399.00     27.25 o 
   3   5   3      247.00      235.26     18.78 o 
   4   5   3       63.45       56.06     16.34 o 
   5   5   3       32.34        1.79     16.27 o 
   6   5   3       80.12       59.57     18.59 o 
   7   5   3       17.29       18.09     20.88 o 
   8   5   3      131.69      113.95     35.70 o 
   9   5   3      138.91      150.65     27.30 o 
  10   5   3      259.24      321.20     37.14 o 
  11   5   3      268.37      271.93     40.63 o 
  12   5   3       99.24      159.24     58.71 o 
  13   5   3       38.23       55.03     59.38 o 
 -13   6   3       41.94      -16.25     80.54 o 
 -12   6   3      283.86      204.17     85.48 o 
 -11   6   3       43.62       23.31     70.65 o 
 -10   6   3       35.27       61.43     40.12 o 
  -9   6   3      396.02      335.15     87.29 o 
  -8   6   3       25.34       31.69     28.38 o 
  -7   6   3      522.59      534.72     37.87 o 
  -6   6   3        3.83      -14.06     20.41 o 
  -5   6   3      559.50      503.03     39.72 o 
  -4   6   3     3546.09     3560.39    190.56 o 
  -3   6   3      498.32      548.91     41.20 o 
  -2   6   3      147.41      133.77     21.96 o 
  -1   6   3     2660.82     2427.03    110.41 o 
   0   6   3      357.64      392.48     27.13 o 
   1   6   3      718.32      606.38     35.39 o 
   2   6   3       22.97        1.50     14.65 o 
   3   6   3      318.20      346.57     25.91 o 
   4   6   3     3695.29     3708.55    153.74 o 
   5   6   3      943.16     1014.74     53.04 o 
   6   6   3      516.86      531.83     48.66 o 
   7   6   3     2055.89     2001.77     95.79 o 
   8   6   3      208.43      275.03     29.47 o 
   9   6   3       88.87       86.99     27.65 o 
  10   6   3       46.22        0.49     33.16 o 
  11   6   3        3.12        7.71     55.46 o 
  12   6   3      437.44      422.40     86.54 o 
 -13   7   3      101.53      154.72     93.96 o 
 -12   7   3       36.68       57.22     80.54 o 
 -11   7   3      296.25      177.33     82.66 o 
 -10   7   3        1.16       69.94     74.18 o 
  -9   7   3      376.38      227.50     73.31 o 
  -8   7   3     1550.31     1497.86    113.19 o 
  -7   7   3       98.95       65.91     25.77 o 
  -6   7   3        1.70      -12.83     24.38 o 
  -5   7   3     1828.07     1774.20    124.20 o 
  -4   7   3      108.81      103.72     28.22 o 
  -3   7   3     1791.96     1915.55    147.25 o 
  -2   7   3       89.14      116.46     27.32 o 
  -1   7   3       66.84       81.75     26.41 o 
   0   7   3     3674.80     3793.12    183.50 o 
   1   7   3      476.99      487.17     34.81 o 
   2   7   3        4.21      -17.64     24.37 o 
   3   7   3     3060.90     3057.71    149.87 o 
   4   7   3      312.57      268.65     26.40 o 
   5   7   3      389.98      385.53     29.37 o 
   6   7   3       97.34       80.94     23.71 o 
   7   7   3        0.09       11.98     23.00 o 
   8   7   3     1740.07     1877.47     93.88 o 
   9   7   3      265.76      249.36     38.48 o 
  10   7   3        6.02        0.06     48.75 o 
  11   7   3      914.79     1010.82    101.60 o 
 -12   8   3      191.65      -26.14     86.90 o 
 -11   8   3        4.02        4.95     82.66 o 
 -10   8   3        8.36       22.61     80.54 o 
  -9   8   3      334.11       77.61    226.78 o 
  -8   8   3        0.94      -41.30     41.30 o 
  -7   8   3      289.39      234.82     49.14 o 
  -6   8   3       69.65       38.22     32.63 o 
  -5   8   3        0.17        3.37     30.93 o 
  -4   8   3     1117.76     1419.89    104.23 o 
  -3   8   3       79.59      103.36     31.55 o 
  -2   8   3       41.45       37.08     37.53 o 
  -1   8   3     1273.70     1434.76     88.87 o 
   0   8   3       19.19       21.70     23.45 o 
   1   8   3      769.41      799.94     50.17 o 
   2   8   3       87.17       77.00     29.93 o 
   3   8   3        6.86       53.26     32.53 o 
   4   8   3     1360.51     1424.55     87.26 o 
   5   8   3      106.57       85.45     27.35 o 
   6   8   3       91.23       88.73     28.84 o 
   7   8   3      502.58      554.88     54.40 o 
   8   8   3      202.78      177.39     47.27 o 
   9   8   3      187.21      152.36     49.98 o 
  10   8   3       10.99      -44.47     49.56 o 
 -11   9   3        2.81      139.88     93.26 o 
 -10   9   3       24.99       96.79     88.31 o 
  -9   9   3       60.62      -68.37     96.79 o 
  -8   9   3       11.33      -77.01     77.01 o 
  -7   9   3       45.66       28.69     41.27 o 
  -6   9   3       28.41       24.96     49.12 o 
  -5   9   3       43.13       -2.90     64.85 o 
  -4   9   3       32.80        8.43     34.92 o 
  -3   9   3        4.28       59.02     34.88 o 
  -2   9   3       77.31      117.78     36.31 o 
  -1   9   3       20.43        3.54     32.84 o 
   0   9   3      109.28       90.50     33.25 o 
   1   9   3       27.88       44.66     31.23 o 
   2   9   3      168.17      174.53     41.30 o 
   3   9   3       14.25       32.11     33.14 o 
   4   9   3        3.93       89.20     35.21 o 
   5   9   3      288.93      265.47     41.15 o 
   6   9   3       14.61       30.38     56.52 o 
   7   9   3       61.01       86.90     64.29 o 
   8   9   3        5.41      -31.09     61.46 o 
   9   9   3        7.85      -19.78     67.82 o 
  -9  10   3        4.15       -7.06     96.08 o 
  -8  10   3        0.22     -125.75    127.87 o 
  -7  10   3       11.54      -44.00     44.00 o 
  -6  10   3       10.53       13.99     49.96 o 
  -5  10   3       55.76       40.20     49.94 o 
  -4  10   3      136.26      176.40     46.25 o 
  -3  10   3      163.00      230.78     92.20 o 
  -2  10   3      239.11      264.55     77.70 o 
  -1  10   3      233.08      268.00     44.07 o 
   0  10   3        0.63       38.92     35.87 o 
   1  10   3       21.09       20.37     48.03 o 
   2  10   3        0.37      -18.60     46.98 o 
   3  10   3      142.69      130.62     50.16 o 
   4  10   3      356.88      455.68     84.78 o 
   5  10   3       35.77       77.71     62.17 o 
   6  10   3       79.36      108.09     67.82 o 
   7  10   3      152.34      183.68     76.30 o 
   8  10   3       35.57       17.66     71.35 o 
  -7  11   3        2.13        2.27     56.37 o 
  -6  11   3        0.07        7.47     55.52 o 
  -5  11   3      153.02      182.12     63.91 o 
  -4  11   3        2.44      -26.53     59.67 o 
  -3  11   3      155.82      176.91     71.35 o 
  -2  11   3        7.97      -23.46     59.96 o 
  -1  11   3       54.77       78.71     61.09 o 
   0  11   3      536.44      780.69    170.97 o 
   1  11   3       20.27       24.73     66.41 o 
   2  11   3        4.63        2.83     65.00 o 
   3  11   3      317.67      348.29     85.48 o 
   4  11   3       45.62      -17.66     67.12 o 
   5  11   3       93.35       87.60     74.89 o 
   6  11   3       67.77       41.68     75.59 o 
  -4  12   3      278.31      395.07     82.05 o 
  -3  12   3        0.71      -13.08     69.00 o 
  -2  12   3       27.35       15.43     67.59 o 
  -1  12   3      261.35      345.68     81.76 o 
   0  12   3       14.11       84.99     69.51 o 
   1  12   3      142.20      204.17     86.90 o 
   2  12   3       39.95      -45.92     72.06 o 
   3  12   3        0.04      108.80     77.01 o 
 -15   0   4       93.19      -44.51     91.14 o 
 -14   0   4      501.90      323.57    100.32 o 
 -13   0   4        3.72      -77.01     77.01 o 
 -12   0   4      231.95      274.82     86.19 o 
 -11   0   4      522.58      454.97     93.96 o 
 -10   0   4      660.56      493.83     92.55 o 
  -9   0   4       24.40       43.80     55.81 o 
  -8   0   4      286.88      270.69     41.44 o 
  -7   0   4     1200.06     1125.04    100.90 o 
  -6   0   4     2260.56     2197.30    126.53 o 
  -5   0   4        6.85        1.68      9.49 o 
  -4   0   4      123.64      137.25     15.16 o 
  -3   0   4    19227.84    18763.52    986.19 o 
  -2   0   4      441.46      485.08     61.88 o 
  -1   0   4      957.72      920.71     55.17 o 
   0   0   4     2447.91     2775.76    262.81 o 
   1   0   4     2833.91     2856.29    271.29 o 
   2   0   4     5322.05     5377.72    502.31 o 
   3   0   4     1821.27     1753.48    174.50 o 
   4   0   4     1253.79     1063.52     88.31 o 
   5   0   4     4150.48     3934.26    285.07 o 
   6   0   4      633.51      616.29     60.40 o 
   7   0   4        1.14       35.77     33.57 o 
   8   0   4     2224.02     1990.10    158.16 o 
   9   0   4        5.05      -43.80     43.80 o 
  10   0   4     2212.25     2058.17    167.08 o 
  11   0   4       58.07       99.61     60.76 o 
  12   0   4      309.66      281.18     76.30 o 
  13   0   4     1402.91     1115.53    140.59 o 
 -15   1   4        7.04      -64.44     64.44 o 
 -14   1   4       55.31      -79.48     79.48 o 
 -13   1   4        3.87      -53.95     53.95 o 
 -12   1   4       13.05      -50.19     50.19 o 
 -11   1   4      195.69      139.11     51.56 o 
 -10   1   4      651.17      591.14     71.19 o 
  -9   1   4      133.12      106.57     41.69 o 
  -8   1   4      579.98      528.77     40.08 o 
  -7   1   4     1423.45     1403.32     90.01 o 
  -6   1   4      269.86      244.83     19.62 o 
  -5   1   4       10.64       10.71      6.57 o 
  -4   1   4       11.49       15.29      9.20 o 
  -3   1   4     3913.31     3839.25    158.88 o 
  -2   1   4      678.57      583.41     40.64 o 
  -1   1   4        6.24      -12.12     12.12 o 
   0   1   4     1025.01      966.56     58.25 o 
   1   1   4     3935.14     3712.69    229.54 o 
   2   1   4        0.30      -12.07     17.90 o 
   3   1   4        8.98       -7.77     28.97 o 
   4   1   4     3023.46     2787.70    148.61 o 
   5   1   4      499.91      543.26     44.04 o 
   6   1   4     1849.17     1607.88    106.47 o 
   7   1   4       16.14       28.46     23.38 o 
   8   1   4      926.22      913.29     58.86 o 
   9   1   4     1236.43     1155.65     72.35 o 
  10   1   4      202.72      130.78     34.47 o 
  11   1   4       96.79       32.18     42.32 o 
  12   1   4      391.91      301.32     53.84 o 
  13   1   4       17.41      -11.97     41.81 o 
 -15   2   4        0.88      -64.29     64.29 o 
 -14   2   4        1.05      -59.94     59.94 o 
 -13   2   4        2.72      -55.00     55.00 o 
 -12   2   4       60.13       19.00     51.30 o 
 -11   2   4       63.98       34.71     47.55 o 
 -10   2   4       36.65       -4.50     43.11 o 
  -9   2   4        5.69       39.22     31.22 o 
  -8   2   4        9.71       13.83     18.58 o 
  -7   2   4       10.96      -11.46     15.15 o 
  -6   2   4      269.58      292.94     19.80 o 
  -5   2   4       98.43      110.82     10.66 o 
  -4   2   4        3.38        1.65      8.80 o 
  -3   2   4      105.26      126.54     14.32 o 
  -2   2   4       15.76       20.31     12.16 o 
  -1   2   4        0.69       -4.51     15.05 o 
   0   2   4      100.97      108.46     20.57 o 
   1   2   4       11.91        6.25     17.10 o 
   2   2   4      391.80      381.18     80.54 o 
   3   2   4       23.56       29.59     15.56 o 
   4   2   4       63.19       79.63     16.06 o 
   5   2   4      162.26      175.83     20.20 o 
   6   2   4        7.95       20.58     19.86 o 
   7   2   4       56.18       66.15     25.06 o 
   8   2   4       75.75       93.43     25.11 o 
   9   2   4        0.39      -19.90     25.42 o 
  10   2   4       62.52       42.87     26.12 o 
  11   2   4        0.02      -35.89     35.89 o 
  12   2   4        6.90       15.58     33.90 o 
  13   2   4       25.23      -13.51     48.55 o 
 -14   3   4        5.41     -102.44    102.44 o 
 -13   3   4        8.35      -86.13     96.08 o 
 -12   3   4      137.64      100.32     75.24 o 
 -11   3   4      228.93      152.01     50.36 o 
 -10   3   4      237.73      285.50     53.20 o 
  -9   3   4       54.21       69.20     72.77 o 
  -8   3   4      207.04      205.87     41.93 o 
  -7   3   4      270.78      303.91     26.73 o 
  -6   3   4      320.30      329.88     32.18 o 
  -5   3   4       22.61       38.21     11.28 o 
  -4   3   4       30.63       25.07     10.98 o 
  -3   3   4      690.26      721.03     35.02 o 
  -2   3   4      211.32      198.02     15.83 o 
  -1   3   4      710.68      728.87     37.37 o 
   0   3   4      740.76      656.85     54.15 o 
   1   3   4      771.06      692.50     89.24 o 
   2   3   4       26.22       46.46     15.46 o 
   3   3   4        2.55       10.62     14.49 o 
   4   3   4      350.96      305.75     23.43 o 
   5   3   4      438.76      451.41     29.92 o 
   6   3   4      101.65       92.21     22.17 o 
   7   3   4       60.77       55.42     23.06 o 
   8   3   4      749.39      743.81     48.93 o 
   9   3   4      537.88      480.04     40.27 o 
  10   3   4      130.06      106.50     33.55 o 
  11   3   4      145.92       84.10     39.04 o 
  12   3   4      175.39      155.03     38.28 o 
  13   3   4        6.03      -18.81     51.80 o 
 -14   4   4      278.60      197.11     96.79 o 
 -13   4   4      188.61       90.43     86.90 o 
 -12   4   4       52.83       43.31     55.11 o 
 -11   4   4      772.33      643.53     82.66 o 
 -10   4   4       88.78      165.32     56.17 o 
  -9   4   4        6.85       48.81    123.28 o 
  -8   4   4       31.51       84.04     36.71 o 
  -7   4   4      237.82      240.29     29.66 o 
  -6   4   4     2644.03     2665.56    218.42 o 
  -5   4   4      550.54      584.68     60.71 o 
  -4   4   4      453.24      466.25     96.24 o 
  -3   4   4     3265.15     3198.78    154.18 o 
  -2   4   4      124.93      112.40     16.52 o 
  -1   4   4       74.35       65.31     17.13 o 
   0   4   4     2952.62     2931.39    162.79 o 
   1   4   4     1040.66     1068.96     82.51 o 
   2   4   4     3013.31     3111.79    152.84 o 
   3   4   4       92.04       99.70     17.30 o 
   4   4   4     1501.17     1565.90     76.06 o 
   5   4   4     4863.73     4703.07    231.46 o 
   6   4   4     1712.98     1679.33     90.83 o 
   7   4   4      335.70      300.02     30.69 o 
   8   4   4      287.50      293.19     32.11 o 
   9   4   4        1.72       -2.02     27.33 o 
  10   4   4      819.82      797.19     60.84 o 
  11   4   4        9.57        1.35     46.63 o 
  12   4   4      213.23      217.20     74.18 o 
 -13   5   4        1.66      -28.26     85.48 o 
 -12   5   4       97.04      -61.46     79.83 o 
 -11   5   4      445.82      240.20     86.90 o 
 -10   5   4      400.55      250.80     84.07 o 
  -9   5   4        5.50       19.07     69.94 o 
  -8   5   4      429.51      317.21     79.83 o 
  -7   5   4      906.77      710.47     65.30 o 
  -6   5   4      610.37      505.57     52.49 o 
  -5   5   4        1.14       -0.62     25.89 o 
  -4   5   4      607.74      619.26     81.78 o 
  -3   5   4     1204.58     1226.25     73.38 o 
  -2   5   4     1682.74     1814.03     85.34 o 
  -1   5   4      255.17      248.21     21.53 o 
   0   5   4      814.57      982.91     66.95 o 
   1   5   4     2426.33     2501.28    126.33 o 
   2   5   4        3.38        0.02     18.10 o 
   3   5   4       71.94       52.03     20.84 o 
   4   5   4     1001.89      923.85     60.39 o 
   5   5   4      608.75      621.44     46.85 o 
   6   5   4      522.69      561.24     43.22 o 
   7   5   4      141.19      164.23     30.13 o 
   8   5   4      737.29      822.72     63.85 o 
   9   5   4     1711.48     1865.61    104.19 o 
  10   5   4      184.36      241.88     40.62 o 
  11   5   4       50.97       61.53     37.63 o 
  12   5   4      466.55      447.37     74.89 o 
 -13   6   4        1.48        3.53     86.19 o 
 -12   6   4        1.44      -69.23     80.54 o 
 -11   6   4       81.97       35.32     81.25 o 
 -10   6   4        8.72      100.32     52.66 o 
  -9   6   4        5.48       48.28     62.17 o 
  -8   6   4      152.77      198.97     34.83 o 
  -7   6   4      150.32      127.02     30.83 o 
  -6   6   4      189.88      162.41     33.49 o 
  -5   6   4        4.94      -14.98     26.24 o 
  -4   6   4      113.55       77.25     28.23 o 
  -3   6   4      972.67     1140.45    111.19 o 
  -2   6   4      100.87       84.28     28.67 o 
  -1   6   4       94.86       58.95     47.38 o 
   0   6   4      488.49      560.16     37.83 o 
   1   6   4       94.96      113.66     33.24 o 
   2   6   4      683.65      718.25     62.72 o 
   3   6   4        6.71       -4.11     19.20 o 
   4   6   4        1.85       16.21     20.25 o 
   5   6   4     1144.33     1247.95     69.60 o 
   6   6   4        0.96        9.27     23.84 o 
   7   6   4       33.68       84.68     27.11 o 
   8   6   4      141.11      152.13     31.46 o 
   9   6   4        1.93      -32.17     32.17 o 
  10   6   4      244.88      278.31     41.83 o 
  11   6   4        4.78       -0.43     55.16 o 
 -12   7   4       69.33       21.90     85.48 o 
 -11   7   4        4.70        4.95     80.54 o 
 -10   7   4        3.10        5.65     76.30 o 
  -9   7   4       77.10      122.15     55.16 o 
  -8   7   4       17.93       46.16     33.03 o 
  -7   7   4        0.10       31.23     30.31 o 
  -6   7   4        0.39       -9.50     31.31 o 
  -5   7   4       75.47       74.64     33.07 o 
  -4   7   4      177.68      266.14     78.38 o 
  -3   7   4      252.88      284.42     39.95 o 
  -2   7   4       47.29       65.86     32.60 o 
  -1   7   4      127.18      101.95     33.10 o 
   0   7   4       85.62       73.19     32.02 o 
   1   7   4        5.70        6.96     35.49 o 
   2   7   4       37.50       38.15     30.81 o 
   3   7   4       37.31       56.22     31.07 o 
   4   7   4       34.79       37.92     25.47 o 
   5   7   4       62.69       78.12     24.27 o 
   6   7   4       15.75       24.04     46.70 o 
   7   7   4        5.14       39.86     27.23 o 
   8   7   4      195.94      206.92     35.99 o 
   9   7   4        2.39      -29.05     33.14 o 
  10   7   4       15.14       12.02     36.52 o 
 -11   8   4       38.25       38.86     90.43 o 
 -10   8   4       85.50      -38.86     81.25 o 
  -9   8   4        3.39      -26.14     80.54 o 
  -8   8   4        7.18      -39.11     48.85 o 
  -7   8   4      132.55       68.61     37.55 o 
  -6   8   4      174.14      175.78     41.82 o 
  -5   8   4       10.94      -36.83     36.83 o 
  -4   8   4       16.22        4.52     54.35 o 
  -3   8   4     1614.54     1812.46    155.28 o 
  -2   8   4       80.28       13.89     46.01 o 
  -1   8   4       37.32       32.92     35.80 o 
   0   8   4      109.66      124.83     37.28 o 
   1   8   4      320.27      365.88     46.46 o 
   2   8   4      325.33      311.69     49.02 o 
   3   8   4      287.39      299.19     47.70 o 
   4   8   4      223.19      283.38     54.75 o 
   5   8   4      278.75      282.16     49.03 o 
   6   8   4       76.81      125.30     33.53 o 
   7   8   4       28.52       83.28     39.46 o 
   8   8   4      244.20      322.21    116.92 o 
   9   8   4        0.38       60.97     43.19 o 
 -10   9   4      144.06       77.71     97.49 o 
  -9   9   4       27.57        7.06     88.31 o 
  -8   9   4      111.09      158.25     93.96 o 
  -7   9   4      245.57      326.97     56.59 o 
  -6   9   4       40.70       43.57     65.00 o 
  -5   9   4        0.67       22.32     66.71 o 
  -4   9   4        3.54      -42.19     42.19 o 
  -3   9   4      614.26      641.16     67.92 o 
  -2   9   4       99.33      145.42     47.38 o 
  -1   9   4       11.89      -46.19     52.52 o 
   0   9   4      241.98      286.64     49.38 o 
   1   9   4      716.74      835.54     93.47 o 
   2   9   4       10.60        7.29     42.04 o 
   3   9   4        3.78       31.06     41.69 o 
   4   9   4      572.47      635.39     71.38 o 
   5   9   4       94.11      142.00     61.46 o 
   6   9   4      426.61      368.08     77.71 o 
   7   9   4        1.63       18.37     60.76 o 
   8   9   4      193.89      258.57     78.42 o 
  -8  10   4       45.04       -4.24     96.79 o 
  -7  10   4       45.53        5.70     48.81 o 
  -6  10   4      176.70      249.94     60.50 o 
  -5  10   4       44.03        9.16     53.43 o 
  -4  10   4       32.00       14.21     54.73 o 
  -3  10   4      332.22      476.20     74.65 o 
  -2  10   4        2.30       -5.58     53.80 o 
  -1  10   4       18.70      -15.52     52.88 o 
   0  10   4      157.38      202.28     57.90 o 
   1  10   4       38.29      120.86     56.71 o 
   2  10   4      369.84      430.95     84.78 o 
   3  10   4       12.02       13.42     60.05 o 
   4  10   4       38.23       32.50     62.17 o 
   5  10   4      291.60      551.05     95.37 o 
   6  10   4        0.11      -38.15     64.29 o 
  -6  11   4        0.29       26.85     66.41 o 
  -5  11   4        5.42       21.66     60.73 o 
  -4  11   4       68.70      -18.51     61.52 o 
  -3  11   4        0.49       13.39     61.15 o 
  -2  11   4       97.33       83.97     65.33 o 
  -1  11   4       90.31      130.19     64.62 o 
   0  11   4        5.49      -59.06     59.06 o 
   1  11   4       74.69       69.23     70.65 o 
   2  11   4       12.37      -23.31     71.35 o 
   3  11   4       35.81       69.23     73.47 o 
   4  11   4       24.68       45.92     72.77 o 
 -14   1   5        1.65      -64.16     64.16 o 
 -13   1   5       55.58       -8.44     61.12 o 
 -12   1   5       12.77      106.20     59.94 o 
 -11   1   5       64.73       69.02     54.42 o 
 -10   1   5      370.08      357.70     61.79 o 
  -9   1   5      118.95      124.70     48.11 o 
  -8   1   5        0.74       19.92     26.24 o 
  -7   1   5       72.66       65.24     13.84 o 
  -6   1   5       36.92       37.40     12.74 o 
  -5   1   5     1239.77     1204.59     50.66 o 
  -4   1   5      206.68      224.21     15.59 o 
  -3   1   5        0.22       -2.38     11.40 o 
  -2   1   5      572.29      586.48     31.16 o 
  -1   1   5      606.92      586.97     39.50 o 
   0   1   5        1.18        3.02     19.41 o 
   1   1   5      275.43      288.25     31.08 o 
   2   1   5      440.58      382.35     37.92 o 
   3   1   5       98.88       98.27     40.62 o 
   4   1   5       14.01        5.05     15.50 o 
   5   1   5       16.56       25.83     22.04 o 
   6   1   5      655.33      679.87     47.84 o 
   7   1   5      801.91      713.52     51.17 o 
   8   1   5        1.66        6.56     27.70 o 
   9   1   5      256.58      234.40     36.57 o 
  10   1   5      353.80      307.88     40.47 o 
  11   1   5        0.30      -26.74     56.87 o 
  12   1   5        0.28      -18.40     48.45 o 
 -14   2   5       68.99       82.42     67.96 o 
 -13   2   5       23.10       79.20    116.92 o 
 -12   2   5       13.77       80.59     72.77 o 
 -11   2   5       21.74       39.23     53.99 o 
 -10   2   5        7.00       54.71     49.69 o 
  -9   2   5      301.90      387.28     73.83 o 
  -8   2   5       82.47       99.78     41.72 o 
  -7   2   5       21.85       22.33     14.12 o 
  -6   2   5     1105.99     1136.94     70.82 o 
  -5   2   5      806.35      764.19     49.71 o 
  -4   2   5       25.29       36.75     12.15 o 
  -3   2   5      657.86      676.35     39.78 o 
  -2   2   5      547.96      487.46     34.75 o 
  -1   2   5      657.08      659.71     75.90 o 
   0   2   5      400.76      367.00     36.39 o 
   1   2   5        5.03       19.10     21.69 o 
   2   2   5     2567.25     2801.70    177.44 o 
   3   2   5     2315.90     2402.80    212.49 o 
   4   2   5       58.79       45.33     18.34 o 
   5   2   5      959.35     1054.45     55.70 o 
   6   2   5      828.59      761.79     48.93 o 
   7   2   5       76.50       80.70     35.18 o 
   8   2   5       92.23      119.89     26.45 o 
   9   2   5        2.11        1.10     26.04 o 
  10   2   5      490.21      519.89     44.95 o 
  11   2   5      706.90      596.87     71.35 o 
  12   2   5       68.64       73.26     51.19 o 
 -13   3   5      185.91      151.89     98.20 o 
 -12   3   5       73.00       31.79     87.60 o 
 -11   3   5        3.49       70.70    104.56 o 
 -10   3   5      382.87      463.45    102.44 o 
  -9   3   5      251.02      252.90    102.09 o 
  -8   3   5       68.97       66.30     45.92 o 
  -7   3   5       95.07       71.73     17.12 o 
  -6   3   5       59.84       49.47     13.64 o 
  -5   3   5      419.00      477.87     49.34 o 
  -4   3   5      200.20      202.55     24.42 o 
  -3   3   5        1.73       12.69     16.36 o 
  -2   3   5     2243.28     2333.86    128.67 o 
  -1   3   5      898.02      853.93     65.66 o 
   0   3   5       42.80       44.25     19.23 o 
   1   3   5      449.78      468.41     55.45 o 
   2   3   5      525.65      521.36     34.63 o 
   3   3   5      440.70      497.69     37.49 o 
   4   3   5      329.04      342.95     27.58 o 
   5   3   5      195.07      196.51     38.24 o 
   6   3   5      567.05      629.36     43.25 o 
   7   3   5      827.97      820.03     53.17 o 
   8   3   5       81.35       81.50     28.58 o 
   9   3   5      327.06      383.09     38.99 o 
  10   3   5      528.63      439.74     53.31 o 
  11   3   5        0.23      -47.33     47.33 o 
 -13   4   5       12.03      -53.69     91.84 o 
 -12   4   5        0.75      -21.90     89.02 o 
 -11   4   5       11.34      -39.56     82.66 o 
 -10   4   5        4.67      -13.42     77.01 o 
  -9   4   5       35.99       14.84     74.18 o 
  -8   4   5        1.25       14.13     71.35 o 
  -7   4   5        0.95       -9.89     66.41 o 
  -6   4   5      135.96      118.29     28.41 o 
  -5   4   5       88.69      126.60     24.56 o 
  -4   4   5       34.09       64.34     17.61 o 
  -3   4   5       26.41       40.00     17.24 o 
  -2   4   5      168.00      225.74     30.49 o 
  -1   4   5      130.13      170.11     20.48 o 
   0   4   5       39.26       34.85     18.62 o 
   1   4   5       42.28      136.41     42.12 o 
   2   4   5      173.77      162.33     22.30 o 
   3   4   5      198.61      203.49     22.20 o 
   4   4   5        0.58       29.03     20.77 o 
   5   4   5       18.09       35.89     23.45 o 
   6   4   5      158.69      133.89     26.37 o 
   7   4   5       51.26       61.49     26.73 o 
   8   4   5       48.51      111.16     29.88 o 
   9   4   5       15.67       25.00     34.00 o 
  10   4   5       38.63       57.40     39.82 o 
  11   4   5       77.20      129.29     67.82 o 
 -12   5   5       49.11       -7.77     89.72 o 
 -11   5   5        6.89      -16.25     83.36 o 
 -10   5   5       21.93      -19.78     78.42 o 
  -9   5   5       23.70      -48.75     75.59 o 
  -8   5   5        0.11      -71.35     71.35 o 
  -7   5   5        0.78      -35.32     70.65 o 
  -6   5   5       14.59      -17.99     27.91 o 
  -5   5   5        0.88      -21.68     26.46 o 
  -4   5   5       26.98       21.38     26.83 o 
  -3   5   5       74.25       88.18     18.73 o 
  -2   5   5      421.03      451.88     58.63 o 
  -1   5   5       37.81       47.45     18.95 o 
   0   5   5        3.28       22.35     18.84 o 
   1   5   5       80.66       77.71     20.35 o 
   2   5   5        0.22      -20.23     21.25 o 
   3   5   5       14.18       -7.75     22.54 o 
   4   5   5       31.06        4.38     37.83 o 
   5   5   5       16.07      -18.63     25.12 o 
   6   5   5       25.99       41.13     27.71 o 
   7   5   5       45.74       67.47     39.21 o 
   8   5   5       86.35      176.78     61.57 o 
   9   5   5      118.94      146.14     44.51 o 
  10   5   5       49.45       35.32     62.88 o 
 -12   6   5        0.32       -4.24     90.43 o 
 -11   6   5       19.29      -84.07     84.07 o 
 -10   6   5        0.03       -0.71     81.95 o 
  -9   6   5       95.48       33.91     81.25 o 
  -8   6   5       22.86       -0.71     77.71 o 
  -7   6   5       31.35      102.76     49.90 o 
  -6   6   5      417.66      486.76     65.11 o 
  -5   6   5      232.75      252.81     48.60 o 
  -4   6   5        2.42       14.02     27.61 o 
  -3   6   5      138.26      126.99     31.63 o 
  -2   6   5      176.61      116.63     31.59 o 
  -1   6   5      116.44      105.83     23.75 o 
   0   6   5       72.98       78.01     36.93 o 
   1   6   5       18.41       20.43     32.75 o 
   2   6   5      877.36      878.92     59.77 o 
   3   6   5      587.53      652.98     58.66 o 
   4   6   5      132.94      185.80     29.20 o 
   5   6   5      486.21      481.17     42.15 o 
   6   6   5      198.00      175.04     30.37 o 
   7   6   5       77.38       94.95     44.15 o 
   8   6   5       17.93       26.72     31.90 o 
   9   6   5        3.18       36.72     61.11 o 
  10   6   5      194.73      182.98     71.35 o 
 -11   7   5       21.76      -58.64     89.02 o 
 -10   7   5      201.39      250.09     97.49 o 
  -9   7   5       77.26      135.22    153.66 o 
  -8   7   5       10.40       33.77     56.16 o 
  -7   7   5       71.52       79.62     55.28 o 
  -6   7   5       48.96       53.43     34.61 o 
  -5   7   5      644.76      653.68     59.14 o 
  -4   7   5       63.97       32.90     33.35 o 
  -3   7   5        0.46      -23.52     32.49 o 
  -2   7   5      490.88      553.29     55.13 o 
  -1   7   5      406.75      539.27     72.32 o 
   0   7   5        9.91      -24.24     38.85 o 
   1   7   5      150.58      223.10     28.98 o 
   2   7   5      332.34      351.26     39.00 o 
   3   7   5      177.16      213.02     31.89 o 
   4   7   5       21.35        8.86     27.34 o 
   5   7   5        3.68        0.38     28.29 o 
   6   7   5      390.88      461.60     60.34 o 
   7   7   5      429.25      360.51     47.17 o 
   8   7   5        0.88      -52.28     52.28 o 
   9   7   5      136.22      110.92     64.29 o 
 -10   8   5       17.20       31.09     99.61 o 
  -9   8   5       42.61      -22.61     89.02 o 
  -8   8   5        3.96      -65.00     82.66 o 
  -7   8   5        5.46      -53.69     59.95 o 
  -6   8   5       64.63       51.09     39.24 o 
  -5   8   5      103.49      121.02     42.25 o 
  -4   8   5        5.28        6.49     39.37 o 
  -3   8   5       52.67       53.86     62.32 o 
  -2   8   5      103.73      141.24     43.29 o 
  -1   8   5      160.84      131.80     53.19 o 
   0   8   5       21.55       26.03     65.42 o 
   1   8   5       23.11       35.65     38.14 o 
   2   8   5      195.35      173.58     45.87 o 
   3   8   5      206.73      202.59     46.65 o 
   4   8   5       24.35       50.42     31.68 o 
   5   8   5       15.27       35.93     40.69 o 
   6   8   5      142.75      150.48     59.34 o 
   7   8   5       17.91      -13.42     54.40 o 
  -8   9   5       12.57      -94.67     94.67 o 
  -7   9   5        2.62      -26.85     88.31 o 
  -6   9   5        9.48      -40.84     80.89 o 
  -5   9   5        6.08      -36.49     74.04 o 
  -4   9   5        8.11      -43.80     43.80 o 
  -3   9   5       31.44      -16.88     45.78 o 
  -2   9   5       16.24       33.40     46.44 o 
  -1   9   5        6.59       37.85     43.58 o 
   0   9   5       41.94      -30.24     48.76 o 
   1   9   5        1.51       -7.60     46.90 o 
   2   9   5       22.45       87.56     48.61 o 
   3   9   5       24.72       50.81     60.76 o 
   4   9   5       23.58       24.02     56.52 o 
   5   9   5       58.26       87.60     61.46 o 
   6   9   5        1.39      -57.93     57.93 o 
  -6  10   5       10.68      -47.06     53.90 o 
  -5  10   5       12.92       25.87     65.35 o 
  -4  10   5       41.02       -4.34     56.67 o 
  -3  10   5       62.09       62.11     78.42 o 
  -2  10   5        1.79      -14.22     56.58 o 
  -1  10   5       25.70       16.15     55.16 o 
   0  10   5        2.88      -23.24     59.34 o 
   1  10   5       22.50       -4.95     61.46 o 
   2  10   5      134.72      104.56     65.70 o 
   3  10   5       46.82        9.18     64.29 o 
   4  10   5        6.57      -46.63     62.88 o 
 -13   0   6       36.13      251.51    115.86 o 
 -12   0   6        6.90      139.18     96.08 o 
 -11   0   6      162.09      187.92     92.55 o 
 -10   0   6        9.23      106.68     81.25 o 
  -9   0   6       25.18       69.94     76.30 o 
  -8   0   6      250.99      274.82     81.95 o 
  -7   0   6       65.47       72.59     26.85 o 
  -6   0   6       39.61       34.49     21.83 o 
  -5   0   6      297.32      266.71     24.81 o 
  -4   0   6     1456.58     1563.40     90.80 o 
  -3   0   6      214.95      236.85     25.81 o 
  -2   0   6        2.82       -6.96     20.43 o 
  -1   0   6       20.76       27.22     24.63 o 
   0   0   6     1166.71     1388.97     96.56 o 
   1   0   6      529.73      522.94     89.37 o 
   2   0   6      566.87      605.52     54.12 o 
   3   0   6      374.24      463.45     72.77 o 
   4   0   6      209.44      137.76     53.69 o 
   5   0   6       10.52      -14.13     48.75 o 
   6   0   6       44.99      -16.96     50.16 o 
   7   0   6      142.31       48.75     57.22 o 
   8   0   6      429.37      356.07     78.42 o 
   9   0   6      416.30      302.37     79.13 o 
  10   0   6       35.12       83.36     68.53 o 
 -13   1   6       23.50      124.14     75.08 o 
 -12   1   6       17.74      105.27     90.43 o 
 -11   1   6       28.50      172.71     64.02 o 
 -10   1   6       32.83      127.34     59.79 o 
  -9   1   6      120.82      202.92     57.57 o 
  -8   1   6        0.42       69.70     49.59 o 
  -7   1   6       45.52       39.63     14.99 o 
  -6   1   6       30.13       23.71     25.90 o 
  -5   1   6      538.10      497.17     24.96 o 
  -4   1   6      651.38      714.38     45.88 o 
  -3   1   6        5.96       -3.92     14.06 o 
  -2   1   6       40.03       58.81     16.19 o 
  -1   1   6      366.45      397.33     25.94 o 
   0   1   6       48.09       26.76     21.37 o 
   1   1   6      175.24      224.92     28.36 o 
   2   1   6      133.14       76.34     31.13 o 
   3   1   6       51.96       47.78     26.40 o 
   4   1   6      734.60      812.35     56.09 o 
   5   1   6       77.71       33.54     29.15 o 
   6   1   6       97.59      133.15     32.87 o 
   7   1   6      479.61      409.69     42.69 o 
   8   1   6       39.33        3.72     47.84 o 
   9   1   6        3.72      -10.74     45.69 o 
  10   1   6       42.98       22.35     47.43 o 
 -12   2   6        0.11      199.93    103.15 o 
 -11   2   6        7.90       31.09     91.14 o 
 -10   2   6        0.36      155.00     59.85 o 
  -9   2   6        0.03       82.13     54.21 o 
  -8   2   6       21.58       23.89     48.15 o 
  -7   2   6       10.17       67.38     45.99 o 
  -6   2   6       29.08       11.32     15.71 o 
  -5   2   6        2.32       -8.10     12.60 o 
  -4   2   6        0.10       -7.86     15.38 o 
  -3   2   6       15.28       -6.39     15.34 o 
  -2   2   6        3.35        5.62     20.49 o 
  -1   2   6        2.80        0.23     25.92 o 
   0   2   6       55.11      104.14     25.92 o 
   1   2   6        7.55       -4.89     26.22 o 
   2   2   6        0.45      -15.05     26.96 o 
   3   2   6       59.71       92.12     31.72 o 
   4   2   6        1.82      -14.53     36.38 o 
   5   2   6       13.48       46.59     34.19 o 
   6   2   6        3.19      -14.13     30.09 o 
   7   2   6       18.56        9.38     32.34 o 
   8   2   6       18.33        7.38     43.45 o 
   9   2   6        1.62        3.11     44.86 o 
  10   2   6        0.75       -4.31     47.95 o 
 -12   3   6       28.80       51.57     98.91 o 
 -11   3   6       11.60       43.10     93.96 o 
 -10   3   6        9.32       65.00     90.43 o 
  -9   3   6       39.25       46.63     86.19 o 
  -8   3   6       18.23       61.46     81.25 o 
  -7   3   6       84.15       73.47     77.01 o 
  -6   3   6       16.44       50.27     29.67 o 
  -5   3   6       73.03       63.53     15.16 o 
  -4   3   6       62.70       79.36     23.59 o 
  -3   3   6       13.15        6.73     23.73 o 
  -2   3   6      229.86      246.30     27.58 o 
  -1   3   6      103.47      133.22     24.21 o 
   0   3   6        6.08       20.06     22.29 o 
   1   3   6       14.84       -6.36     25.48 o 
   2   3   6       14.77        1.06     38.86 o 
   3   3   6       33.57      -27.98     27.98 o 
   4   3   6      311.10      354.21     41.94 o 
   5   3   6       24.04      -33.43     49.81 o 
   6   3   6        9.27       30.98     35.69 o 
   7   3   6      283.81      247.85     43.82 o 
   8   3   6       23.72       -0.71     57.22 o 
   9   3   6       23.27       12.75     47.07 o 
  10   3   6       36.47       43.10     74.89 o 
 -12   4   6        6.21      -35.32    101.03 o 
 -11   4   6       28.42       -2.12     97.49 o 
 -10   4   6        0.04      -86.90     86.90 o 
  -9   4   6        3.38      101.73     89.72 o 
  -8   4   6       70.44       66.41     85.48 o 
  -7   4   6      298.09      374.43     98.91 o 
  -6   4   6       42.68       72.77     77.01 o 
  -5   4   6      144.05      203.72     35.19 o 
  -4   4   6       32.32       25.76     20.19 o 
  -3   4   6      225.36      268.73     28.40 o 
  -2   4   6       48.80       34.01     21.71 o 
  -1   4   6       33.97       11.79     22.24 o 
   0   4   6      769.22      846.99     87.27 o 
   1   4   6      118.82      101.95     28.72 o 
   2   4   6       95.66      114.77     29.72 o 
   3   4   6      567.22      702.56     57.93 o 
   4   4   6      745.66      714.36     99.26 o 
   5   4   6       34.42       34.74     32.96 o 
   6   4   6      140.54      157.27     38.66 o 
   7   4   6        1.72      -50.16     50.16 o 
   8   4   6      256.07      349.71     74.18 o 
   9   4   6      116.65      193.58     67.82 o 
 -11   5   6        6.28      -94.67     94.67 o 
 -10   5   6        9.73      -12.72     92.55 o 
  -9   5   6      109.63       71.35     91.84 o 
  -8   5   6       18.50       31.09     89.02 o 
  -7   5   6      152.81      142.71     88.31 o 
  -6   5   6       64.83       97.49     81.95 o 
  -5   5   6       29.96       20.45     29.86 o 
  -4   5   6      349.03      393.18     49.26 o 
  -3   5   6       46.95       85.18     24.26 o 
  -2   5   6      144.65      147.35     27.41 o 
  -1   5   6      270.26      322.16     33.10 o 
   0   5   6       28.42        4.59     23.86 o 
   1   5   6       89.15       97.85     28.97 o 
   2   5   6       22.87       38.50     27.98 o 
   3   5   6       17.11      -28.47     28.47 o 
   4   5   6      585.52      850.15    104.91 o 
   5   5   6       26.58       70.63     34.46 o 
   6   5   6        1.30       40.98     51.57 o 
   7   5   6      514.06      478.29     81.95 o 
   8   5   6      117.85      168.14     64.29 o 
 -10   6   6        6.11      -57.22     93.26 o 
  -9   6   6        0.10       96.08     94.67 o 
  -8   6   6       30.40       39.56     89.02 o 
  -7   6   6        0.05      122.22     88.31 o 
  -6   6   6        7.67      134.94     86.90 o 
  -5   6   6       90.41       29.02     35.69 o 
  -4   6   6       18.01       34.91     34.59 o 
  -3   6   6      104.74       96.90     59.70 o 
  -2   6   6       10.94       10.85     27.08 o 
  -1   6   6        3.96       30.04     26.39 o 
   0   6   6      105.01      116.96     29.24 o 
   1   6   6       23.96        2.76     29.67 o 
   2   6   6        7.68        3.53     28.97 o 
   3   6   6       67.10       68.61     32.93 o 
   4   6   6       88.29       88.19     34.00 o 
   5   6   6       18.60       -2.83     48.75 o 
   6   6   6        8.26      -34.62     51.57 o 
   7   6   6        0.50      -30.38     55.81 o 
   8   6   6       51.54       76.30     62.17 o 
  -9   7   6        0.29      -85.48     92.55 o 
  -8   7   6        4.38      -83.36     88.31 o 
  -7   7   6        3.97       72.06     89.72 o 
  -6   7   6        3.34      -13.42     83.36 o 
  -5   7   6      122.98      137.68     44.50 o 
  -4   7   6       18.08       -2.35     38.55 o 
  -3   7   6        3.64      -29.51     37.64 o 
  -2   7   6       34.61       19.04     39.61 o 
  -1   7   6        1.65       10.46     45.92 o 
   0   7   6        1.02       64.94     42.98 o 
   1   7   6        0.73       15.29     30.72 o 
   2   7   6        1.90        4.24     44.51 o 
   3   7   6        0.29       31.79     47.33 o 
   4   7   6       10.72      -39.56     47.33 o 
   5   7   6        6.26       26.14     52.28 o 
   6   7   6       51.99       83.36     55.81 o 
  -7   8   6        8.55      221.13    100.32 o 
  -6   8   6        8.44      -52.28     87.60 o 
  -5   8   6       15.51      -36.10     44.10 o 
  -4   8   6      229.49      319.98     78.42 o 
  -3   8   6        9.96        2.55     67.47 o 
  -2   8   6        0.13      -42.43     42.43 o 
  -1   8   6       12.29       -6.04     43.70 o 
   0   8   6      100.52      147.24     48.52 o 
   1   8   6       59.31      108.09     54.40 o 
   2   8   6      137.86      172.38     57.22 o 
   3   8   6       26.67       76.30     53.69 o 
   4   8   6        9.29       72.06     55.11 o 
   5   8   6        0.87       31.09     55.81 o 
  -5   9   6      133.10      120.81    112.33 o 
  -4   9   6      110.20      -14.54     52.79 o 
  -3   9   6       12.76      -51.14     51.14 o 
  -2   9   6        4.57       -1.72     51.61 o 
  -1   9   6       99.23      140.19     53.34 o 
   0   9   6        2.31       10.30     50.71 o 
   1   9   6       35.44       52.99     60.76 o 
   2   9   6       53.81       -9.89     59.34 o 
   3   9   6       11.18       55.11     60.76 o 
 -11   1   7       16.59      176.62    125.05 o 
 -10   1   7        0.35      178.03    104.56 o 
  -9   1   7        0.25      100.56     64.74 o 
  -8   1   7        9.59       35.85     58.24 o 
  -7   1   7       50.15      119.71     50.71 o 
  -6   1   7      171.56      165.91     22.27 o 
  -5   1   7        0.31        2.34     18.90 o 
  -4   1   7       20.84       20.02     15.56 o 
  -3   1   7       43.16       43.50     17.85 o 
  -2   1   7        8.18       -0.18     18.74 o 
  -1   1   7        0.36       -2.41     25.80 o 
   0   1   7       27.06       25.72     22.36 o 
   1   1   7        4.69        0.26     23.35 o 
   2   1   7       20.19       37.54     29.60 o 
   3   1   7        3.16      -28.42     29.90 o 
   4   1   7       72.72       67.33     33.46 o 
   5   1   7      177.77      132.99     44.96 o 
   6   1   7       13.80        4.57     43.69 o 
   7   1   7        0.85       18.35     46.33 o 
   8   1   7       73.47       49.10     49.46 o 
 -11   2   7       14.10      219.01    128.58 o 
 -10   2   7        9.29      269.17    120.10 o 
  -9   2   7        0.99      128.58     98.91 o 
  -8   2   7       32.55       73.47     93.26 o 
  -7   2   7       42.28       73.17     50.16 o 
  -6   2   7        6.67       31.63     27.41 o 
  -5   2   7       13.46      -19.78     19.78 o 
  -4   2   7       39.49       38.44     17.00 o 
  -3   2   7       16.10        8.42     21.97 o 
  -2   2   7      106.52      143.22     21.19 o 
  -1   2   7       10.43       17.72     23.89 o 
   0   2   7      136.31      168.80     33.96 o 
   1   2   7      399.50      521.79     54.55 o 
   2   2   7       39.08       72.47     29.89 o 
   3   2   7       37.38       29.20     30.18 o 
   4   2   7      116.73       98.89     33.99 o 
   5   2   7        3.30       -6.47     41.84 o 
   6   2   7       50.08      102.23     46.97 o 
   7   2   7       19.99       -5.43     47.26 o 
   8   2   7       73.15       10.79     49.84 o 
 -10   3   7        0.02      101.03    106.68 o 
  -9   3   7        5.93      -16.25     97.49 o 
  -8   3   7        4.21      129.29     96.79 o 
  -7   3   7       20.04       99.61     87.60 o 
  -6   3   7       45.87       98.19     39.21 o 
  -5   3   7        3.76       32.71     22.36 o 
  -4   3   7       87.26       89.59     20.07 o 
  -3   3   7      240.02      284.13     30.87 o 
  -2   3   7        4.94        4.19     24.21 o 
  -1   3   7        0.28      -24.32     30.04 o 
   0   3   7       40.62       69.76     30.65 o 
   1   3   7       13.76        7.66     30.92 o 
   2   3   7      188.29      217.67     38.46 o 
   3   3   7        0.59       13.99     34.09 o 
   4   3   7        1.94      -19.78     50.16 o 
   5   3   7      169.35      298.13     67.82 o 
   6   3   7       23.03      -24.30     44.29 o 
   7   3   7       23.38      -56.52     71.35 o 
 -10   4   7        0.59      -30.38    105.97 o 
  -9   4   7        0.18      151.89    105.27 o 
  -8   4   7        4.83       -8.48     96.79 o 
  -7   4   7       10.58      -87.60     87.60 o 
  -6   4   7        0.15       36.74     91.14 o 
  -5   4   7        0.93       19.61     50.16 o 
  -4   4   7        9.93       11.80     32.09 o 
  -3   4   7        0.04        2.95     25.67 o 
  -2   4   7       21.32       22.49     34.28 o 
  -1   4   7        0.54      -23.46     27.34 o 
   0   4   7        3.24      -27.21     28.42 o 
   1   4   7       28.72       85.08     32.72 o 
   2   4   7        2.56       33.33     32.70 o 
   3   4   7        0.31        9.18     46.63 o 
   4   4   7       10.03       41.68     50.16 o 
   5   4   7        0.08      -26.14     52.28 o 
   6   4   7       24.93       55.11     60.05 o 
   7   4   7        0.00      -59.34     59.34 o 
  -9   5   7        0.70      -11.30    103.15 o 
  -8   5   7        2.14      165.32    105.27 o 
  -7   5   7        2.54       93.26     96.79 o 
  -6   5   7        0.09       66.41     95.37 o 
  -5   5   7        6.72      135.64     96.08 o 
  -4   5   7       32.34       58.22     36.38 o 
  -3   5   7       41.19       66.20     32.19 o 
  -2   5   7        2.98      -26.41     26.41 o 
  -1   5   7        2.31        5.34     27.65 o 
   0   5   7        0.20        7.94     30.20 o 
   1   5   7        6.00       27.55     43.80 o 
   2   5   7       20.02       47.33     45.92 o 
   3   5   7        3.76      -46.63     46.63 o 
   4   5   7        2.35      -21.90     50.87 o 
   5   5   7        5.28       -2.12     54.40 o 
   6   5   7        6.64        5.65     59.34 o 
  -8   6   7       19.61       21.90    101.73 o 
  -7   6   7       16.41       19.78     96.08 o 
  -6   6   7        0.75      -24.02     94.67 o 
  -5   6   7        0.40      -40.27     93.26 o 
  -4   6   7        4.84      142.00     98.91 o 
  -3   6   7        0.80      -21.07     37.91 o 
  -2   6   7       18.32       15.38     39.30 o 
  -1   6   7        2.70      -10.54     38.33 o 
   0   6   7       63.76      128.58     50.87 o 
   1   6   7      105.63      155.43     52.99 o 
   2   6   7       19.43       12.72     47.33 o 
   3   6   7       59.21      116.57     55.81 o 
   4   6   7       43.95       43.80     55.11 o 
   5   6   7        9.58       13.42     57.22 o 
  -6   7   7       81.60       60.76    101.03 o 
  -5   7   7        0.58      166.02    103.15 o 
  -4   7   7       22.16       35.32     99.61 o 
  -3   7   7       47.37      144.86     64.29 o 
  -2   7   7        2.14      -49.12     65.70 o 
  -1   7   7        1.76       36.97     66.06 o 
   0   7   7       23.36        9.18     49.45 o 
   1   7   7        4.30      -29.67     48.75 o 
   2   7   7       36.23       19.78     52.28 o 
   3   7   7        0.05      -51.57     51.57 o 
  -3   8   7        4.15      -50.16     50.16 o 
  -2   8   7       14.11       46.95     50.44 o 
  -1   8   7        1.29       59.60     49.81 o 
   0   8   7        7.49       49.45     58.64 o 
  -7   0   8       30.51       75.59     98.91 o 
  -6   0   8       52.95      146.24     98.20 o 
  -5   0   8       64.01       12.07     41.33 o 
  -4   0   8       34.15       11.74     34.39 o 
  -3   0   8        0.07       15.54     41.68 o 
  -2   0   8       44.85       30.04     32.87 o 
  -1   0   8       50.36       52.86     36.15 o 
   0   0   8       98.66      110.52     67.47 o 
   1   0   8       70.26       67.82     58.64 o 
   2   0   8        1.05       -6.36     55.11 o 
   3   0   8        0.36       13.42     60.05 o 
   4   0   8        4.44      -60.05     60.05 o 
   5   0   8        3.86       33.20     68.53 o 
  -8   1   8        3.57       69.94    123.63 o 
  -7   1   8        3.61      -38.86     99.61 o 
  -6   1   8      172.10      245.85    111.62 o 
  -5   1   8        5.78      -19.11     48.04 o 
  -4   1   8        6.51       40.48     49.84 o 
  -3   1   8       15.92      116.22     98.55 o 
  -2   1   8        4.44       14.80     23.16 o 
  -1   1   8       22.79       58.06     25.70 o 
   0   1   8       11.39        5.94     30.47 o 
   1   1   8       26.95      -23.36     39.10 o 
   2   1   8       19.16      -12.84     40.53 o 
   3   1   8       53.68       67.47     43.93 o 
   4   1   8        1.15       -7.55     86.19 o 
   5   1   8       68.76      108.47     50.19 o 
  -8   2   8        0.12       36.74    122.93 o 
  -7   2   8        6.12       21.90    117.28 o 
  -6   2   8        1.78      -13.26     30.65 o 
  -5   2   8        1.13       -1.65     43.80 o 
  -4   2   8        9.43       -4.02     25.80 o 
  -3   2   8        0.00        6.74     39.37 o 
  -2   2   8        0.67      -22.73     22.73 o 
  -1   2   8        4.72      -14.19     29.01 o 
   0   2   8        0.04       -7.24     31.10 o 
   1   2   8       10.50       30.37     40.33 o 
   2   2   8        2.85       -0.83     41.24 o 
   3   2   8        3.33       42.03     43.85 o 
   4   2   8        7.34       59.90     47.27 o 
  -7   3   8        0.03        0.71    119.39 o 
  -6   3   8       12.92       74.76     50.87 o 
  -5   3   8        2.41       21.74     34.04 o 
  -4   3   8        6.48      -36.38     36.38 o 
  -3   3   8       33.06       19.72     40.33 o 
  -2   3   8        0.07       -0.61     28.23 o 
  -1   3   8        4.30       60.04     38.26 o 
   0   3   8        0.42      -36.99     36.99 o 
   1   3   8        0.05      -17.33     39.51 o 
   2   3   8       66.66       36.95     42.59 o 
   3   3   8       14.38      -15.36     43.62 o 
   4   3   8       24.73       43.59     67.12 o 
  -6   4   8        1.73      169.55    113.04 o 
  -5   4   8        6.67        4.24    105.97 o 
  -4   4   8       20.79       70.65    102.44 o 
  -3   4   8        8.39       53.32     44.15 o 
  -2   4   8        6.97        0.58     39.42 o 
  -1   4   8       45.76       57.22     45.92 o 
   0   4   8        1.90      -44.51     44.51 o 
   1   4   8       19.44      -49.45     49.45 o 
   2   4   8       36.14        7.06     52.99 o 
   3   4   8       97.17       26.85     57.22 o 
  -4   5   8        4.38       40.27    105.97 o 
  -3   5   8       37.05      132.82    106.68 o 
  -2   5   8        1.54      121.51    106.68 o 
  -1   5   8        8.35       17.66     46.63 o 
   0   5   8        3.68      -12.72     46.63 o 
   1   5   8        0.01      -21.19     49.45 o 
                                                 
